# Supplementary material for: Di-μ-aqua-bis­[diaqua­bis(thio­cyanato-κN)iron(II)] 4-(4-chloro­phen­yl)-1,2,4-triazole hexa­solvate
Source: Acta Crystallogr Sect E Struct Rep Online. 2008 Jul 5;64(Pt 8):m996–7. doi: 10.1107/S1600536808019326 (PMC2961922; doi:10.1107/S1600536808019326)
Supplement: Supplementary file 1 [file e-64-0m996-sup1.cif]

##############################################################################
###                                                                        ###
###        Electronic paper (Acta Crystallographica Section E)             ###
###                                                                        ###
##############################################################################
#                                                                            #
# This CIF contains the data in a paper accepted for publication in Acta     #
# Crystallographica Section E. It conforms to the requirements of Notes      #
# for Authors for Section E, and has been peer reviewed under the auspices   #
# of the IUCr Commission on Journals.                                        #
#                                                                            #
# Full details of the Crystallographic Information File format               #
# are given in the paper "The Crystallographic Information File (CIF):       #
# a New Standard Archive File for Crystallography" by S. R. Hall, F. H.      #
# Allen and I. D. Brown [Acta Cryst. (1991), A47, 655-685].                  #
#                                                                            #
# The current version of the core CIF dictionary is obtainable from          #
# ftp://ftp.iucr.org/pub/cif_core.dic. The current version number is 2.4.    #
#                                                                            #
# Software is freely available for graphical display of the structure(s) in  #
# this CIF.  For information consult the CIF home page http://www.iucr.org/  #
# cif/home.html                                                              #
#                                                                            #
# This file may be used for bona fide research purposes within the           #
# scientific community so long as proper attribution is given to the journal # 
# article from which it was obtained.                                        #
#                                                                            #
##############################################################################
                                             
data_I
_audit_creation_method     SHELXL-97
_chemical_name_systematic
;
Di-\m-aqua-bis[diaquabis(thiocyanato-\kN)iron(II)]
4-(4-chlorophenyl)-1,2,4-triazole hexasolvate
;
_chemical_name_common     ?
_chemical_formula_moiety     'C4 H12 Fe2 N4 O6 S4, 6(C8 H6 Cl N3)'
_chemical_formula_sum     'C52 H48 Cl6 Fe2 N22 O6 S4'
_chemical_formula_iupac     '[Fe2 (N C S)4 (H2 O)6], 6C8 H6 Cl N3'
_chemical_formula_weight     1529.76
_chemical_melting_point     ?
_symmetry_cell_setting     Triclinic
_symmetry_space_group_name_H-M     'P -1'
loop_
    _symmetry_equiv_pos_as_xyz
    'x, y, z'
    '-x, -y, -z'
_cell_length_a     7.944(3)
_cell_length_b     11.085(5)
_cell_length_c     19.912(10)
_cell_angle_alpha     105.613(10)
_cell_angle_beta     97.750(10)
_cell_angle_gamma     97.932(7)
_cell_volume     1645.1(12)
_cell_formula_units_Z     1
_cell_measurement_reflns_used     1471
_cell_measurement_theta_min     2.482
_cell_measurement_theta_max     22.016
_cell_measurement_temperature     298(2)
_exptl_crystal_description     Block
_exptl_crystal_colour     Green
_exptl_crystal_size_max     0.25
_exptl_crystal_size_mid     0.21
_exptl_crystal_size_min     0.17
_exptl_crystal_density_diffrn     1.544
_exptl_crystal_density_meas     ?
_exptl_crystal_density_method     'not measured'
_exptl_crystal_F_000     780
_exptl_absorpt_coefficient_mu     0.877
_exptl_absorpt_correction_type     multi-scan
_exptl_absorpt_process_details     '(SADABS; Sheldrick, 1996)'
_exptl_absorpt_correction_T_min     0.8105
_exptl_absorpt_correction_T_max     0.8652
_exptl_special_details
;
;
_diffrn_ambient_temperature     298(2)
_diffrn_radiation_type     MoK\a
_diffrn_radiation_wavelength     0.71073
_diffrn_radiation_source     'fine-focus sealed tube'
_diffrn_radiation_monochromator     graphite
_diffrn_measurement_device_type     'Bruker SMART CCD area-detector'
_diffrn_measurement_method     '\f and \w'
_diffrn_detector_area_resol_mean     ?
_diffrn_reflns_number     8642
_diffrn_reflns_av_R_equivalents     0.0321
_diffrn_reflns_av_sigmaI/netI     0.0983
_diffrn_reflns_theta_min     2.44
_diffrn_reflns_theta_max     25.03
_diffrn_reflns_theta_full     25.03
_diffrn_measured_fraction_theta_max     0.979
_diffrn_measured_fraction_theta_full     0.979
_diffrn_reflns_limit_h_min     -9
_diffrn_reflns_limit_h_max     9
_diffrn_reflns_limit_k_min     -11
_diffrn_reflns_limit_k_max     13
_diffrn_reflns_limit_l_min     -21
_diffrn_reflns_limit_l_max     23
_diffrn_standards_number     ?
_diffrn_standards_interval_count     ?
_diffrn_standards_interval_time     ?
_diffrn_standards_decay_%     ?
_refine_special_details
;
Refinement of <i>F</i>^2^ against ALL reflections. The weighted <i>R</i>-factor
<i>wR</i> and goodness of fit <i>S</i> are based on <i>F</i>^2^, conventional
<i>R</i>-factors <i>R</i> are based on <i>F</i>, with <i>F</i> set to zero for
negative <i>F</i>^2^. The threshold expression of <i>F</i>^2^ >
\s(<i>F</i>^2^) is used only for calculating <i>R</i>-factors(gt) <i>etc</i>.
and is not relevant to the choice of reflections for refinement.
<i>R</i>-factors based on <i>F</i>^2^ are statistically about twice as large
as those based on <i>F</i>, and <i>R</i>- factors based on ALL data will be
even larger.
;
_reflns_number_total     5705
_reflns_number_gt     2903
_reflns_threshold_expression     I>2\s(I)
_refine_ls_structure_factor_coef     Fsqd
_refine_ls_matrix_type     full
_refine_ls_R_factor_all     0.1001
_refine_ls_R_factor_gt     0.0438
_refine_ls_wR_factor_gt     0.0647
_refine_ls_wR_factor_ref     0.0763
_refine_ls_goodness_of_fit_ref     0.773
_refine_ls_restrained_S_all     0.772
_refine_ls_number_reflns     5705
_refine_ls_number_parameters     439
_refine_ls_number_restraints     9
_refine_ls_hydrogen_treatment     mixed
_refine_ls_weighting_scheme     calc
_refine_ls_weighting_details
                      'w=1/[\s^2^(Fo^2^)+(0.0191P)^2^] where P=(Fo^2^+2Fc^2^)/3'
_atom_sites_solution_hydrogens     geom
_atom_sites_solution_primary     direct
_atom_sites_solution_secondary     difmap
_refine_ls_shift/su_max     0.002
_refine_ls_shift/su_mean     0.000
_refine_diff_density_max     0.252
_refine_diff_density_min     -0.243
_refine_ls_extinction_method     none
_refine_ls_extinction_coef     ?
loop_
    _atom_type_symbol
    _atom_type_description
    _atom_type_scat_dispersion_real
    _atom_type_scat_dispersion_imag
    _atom_type_scat_source
    'C' 'C' 0.0033 0.0016
                         'International Tables Vol C Tables 4.2.6.8 and 6.1.1.4'
    'H' 'H' 0.0000 0.0000
                         'International Tables Vol C Tables 4.2.6.8 and 6.1.1.4'
    'N' 'N' 0.0061 0.0033
                         'International Tables Vol C Tables 4.2.6.8 and 6.1.1.4'
    'Fe' 'Fe' 0.3463 0.8444
                         'International Tables Vol C Tables 4.2.6.8 and 6.1.1.4'
    'S' 'S' 0.1246 0.1234
                         'International Tables Vol C Tables 4.2.6.8 and 6.1.1.4'
    'Cl' 'Cl' 0.1484 0.1585
                         'International Tables Vol C Tables 4.2.6.8 and 6.1.1.4'
    'O' 'O' 0.0106 0.0060
                         'International Tables Vol C Tables 4.2.6.8 and 6.1.1.4'
_computing_data_collection     'SMART (Bruker, 1998)'
_computing_cell_refinement     'SAINT (Bruker, 1998)'
_computing_data_reduction     'SAINT (Bruker, 1998)'
_computing_structure_solution     'SHELXS97 (Sheldrick, 2008)'
_computing_structure_refinement     'SHELXL97 (Sheldrick, 2008)'
_computing_molecular_graphics     'SHELXTL (Sheldrick, 2008)'
_computing_publication_material
                             'SHELXTL (Sheldrick, 2008) and PLATON (Spek, 2003)'
loop_
    _atom_site_type_symbol
    _atom_site_label
    _atom_site_fract_x
    _atom_site_fract_y
    _atom_site_fract_z
    _atom_site_U_iso_or_equiv
    _atom_site_adp_type
    _atom_site_calc_flag
    _atom_site_refinement_flags
    _atom_site_occupancy
    _atom_site_disorder_assembly
    _atom_site_disorder_group
    Fe Fe1 0.53640(6) 0.12392(5) 0.46090(2) 0.04255(16) Uani d . 1 . .
    Cl Cl1 0.81665(15) 0.70325(12) -0.09593(6) 0.0942(4) Uani d . 1 . .
    Cl Cl2 0.41822(16) 0.88209(11) 0.91545(5) 0.0932(4) Uani d . 1 . .
    Cl Cl3 0.28229(14) 0.59403(11) 1.00137(5) 0.0879(4) Uani d . 1 . .
    N N1 0.5944(4) 0.2571(3) 0.56111(15) 0.0518(9) Uani d . 1 . .
    N N2 0.4754(3) -0.0065(3) 0.35844(15) 0.0493(8) Uani d . 1 . .
    N N3 1.0886(4) 1.1192(3) 0.31387(16) 0.0633(10) Uani d . 1 . .
    N N4 0.9153(4) 1.0935(3) 0.31608(16) 0.0545(9) Uani d . 1 . .
    N N5 0.9562(4) 0.9986(3) 0.20814(15) 0.0469(8) Uani d . 1 . .
    N N6 0.2192(4) 0.4095(3) 0.51909(16) 0.0575(9) Uani d . 1 . .
    N N7 0.0498(4) 0.3852(3) 0.53051(17) 0.0575(9) Uani d . 1 . .
    N N8 0.2018(4) 0.5377(3) 0.62253(16) 0.0447(8) Uani d . 1 . .
    N N9 0.1490(4) 0.1463(3) 0.59896(14) 0.0468(8) Uani d . 1 . .
    N N10 -0.0244(4) 0.1290(3) 0.60322(15) 0.0461(8) Uani d . 1 . .
    N N11 0.1199(3) 0.2618(3) 0.70379(14) 0.0395(7) Uani d . 1 . .
    O O1 0.3213(3) 0.0112(2) 0.49662(13) 0.0402(6) Uani d D 1 . .
    O O2 0.7680(3) 0.2021(3) 0.43624(14) 0.0524(7) Uani d D 1 . .
    O O3 0.3662(3) 0.2333(3) 0.42643(14) 0.0517(7) Uani d D 1 . .
    S S1 0.67311(13) 0.44880(10) 0.69114(5) 0.0643(3) Uani d . 1 . .
    S S2 0.40098(12) -0.15078(10) 0.21581(5) 0.0616(3) Uani d . 1 . .
    C C1 0.6275(4) 0.3375(3) 0.61526(19) 0.0414(9) Uani d . 1 . .
    C C2 0.4443(4) -0.0668(3) 0.29919(19) 0.0432(10) Uani d . 1 . .
    C C3 0.8410(5) 1.0220(4) 0.2526(2) 0.0539(11) Uani d . 1 . .
    H H7 0.7229 0.9906 0.2394 0.065 Uiso calc R 1 . .
    C C4 1.1071(5) 1.0625(4) 0.2506(2) 0.0658(13) Uani d . 1 . .
    H H8 1.2132 1.0651 0.2357 0.079 Uiso calc R 1 . .
    C C5 0.9232(5) 0.9260(4) 0.13488(19) 0.0478(10) Uani d . 1 . .
    C C6 1.0521(5) 0.9321(4) 0.0947(2) 0.0678(13) Uani d . 1 . .
    H H9 1.1598 0.9828 0.1154 0.081 Uiso calc R 1 . .
    C C7 1.0201(5) 0.8626(4) 0.0238(2) 0.0769(14) Uani d . 1 . .
    H H10 1.1065 0.8654 -0.0032 0.092 Uiso calc R 1 . .
    C C8 0.8611(5) 0.7902(4) -0.00595(19) 0.0603(11) Uani d . 1 . .
    C C9 0.7322(5) 0.7823(4) 0.0331(2) 0.0647(12) Uani d . 1 . .
    H H11 0.6246 0.7318 0.0120 0.078 Uiso calc R 1 . .
    C C10 0.7645(5) 0.8500(4) 0.1036(2) 0.0633(12) Uani d . 1 . .
    H H12 0.6784 0.8446 0.1305 0.076 Uiso calc R 1 . .
    C C11 0.0450(5) 0.4635(4) 0.5915(2) 0.0558(11) Uani d . 1 . .
    H H13 -0.0540 0.4683 0.6115 0.067 Uiso calc R 1 . .
    C C12 0.3038(5) 0.5010(4) 0.5745(2) 0.0594(11) Uani d . 1 . .
    H H14 0.4198 0.5364 0.5802 0.071 Uiso calc R 1 . .
    C C13 0.2501(5) 0.6260(3) 0.69190(19) 0.0439(9) Uani d . 1 . .
    C C14 0.1375(5) 0.6350(4) 0.7392(2) 0.0592(11) Uani d . 1 . .
    H H15 0.0265 0.5867 0.7250 0.071 Uiso calc R 1 . .
    C C15 0.1885(5) 0.7152(4) 0.8074(2) 0.0665(12) Uani d . 1 . .
    H H16 0.1112 0.7220 0.8389 0.080 Uiso calc R 1 . .
    C C16 0.3512(6) 0.7843(4) 0.82879(19) 0.0579(11) Uani d . 1 . .
    C C17 0.4632(5) 0.7791(4) 0.7819(2) 0.0668(13) Uani d . 1 . .
    H H17 0.5730 0.8292 0.7963 0.080 Uiso calc R 1 . .
    C C18 0.4138(5) 0.7001(4) 0.7134(2) 0.0657(12) Uani d . 1 . .
    H H18 0.4902 0.6966 0.6817 0.079 Uiso calc R 1 . .
    C C19 -0.0374(4) 0.1979(3) 0.66556(19) 0.0474(10) Uani d . 1 . .
    H H19 -0.1410 0.2029 0.6821 0.057 Uiso calc R 1 . .
    C C20 0.2307(5) 0.2255(3) 0.65901(19) 0.0497(10) Uani d . 1 . .
    H H20 0.3497 0.2536 0.6699 0.060 Uiso calc R 1 . .
    C C21 0.1591(4) 0.3441(3) 0.77494(18) 0.0412(9) Uani d . 1 . .
    C C22 0.0297(4) 0.3605(3) 0.81508(19) 0.0527(11) Uani d . 1 . .
    H H21 -0.0833 0.3191 0.7954 0.063 Uiso calc R 1 . .
    C C23 0.0681(5) 0.4380(4) 0.8839(2) 0.0591(11) Uani d . 1 . .
    H H22 -0.0194 0.4500 0.9104 0.071 Uiso calc R 1 . .
    C C24 0.2350(5) 0.4975(4) 0.91359(19) 0.0560(11) Uani d . 1 . .
    C C25 0.3640(5) 0.4839(4) 0.8742(2) 0.0591(11) Uani d . 1 . .
    H H23 0.4763 0.5268 0.8941 0.071 Uiso calc R 1 . .
    C C26 0.3268(4) 0.4065(3) 0.80535(19) 0.0524(10) Uani d . 1 . .
    H H24 0.4147 0.3961 0.7790 0.063 Uiso calc R 1 . .
    H H1 0.237(3) -0.039(3) 0.4646(12) 0.094(15) Uiso d D 1 . .
    H H2 0.276(4) 0.058(3) 0.5303(14) 0.108(18) Uiso d D 1 . .
    H H3 0.854(3) 0.260(3) 0.4649(14) 0.108(18) Uiso d D 1 . .
    H H4 0.809(4) 0.170(3) 0.3975(10) 0.078(15) Uiso d D 1 . .
    H H5 0.323(4) 0.287(3) 0.4580(14) 0.100(17) Uiso d D 1 . .
    H H6 0.279(3) 0.192(3) 0.3924(12) 0.085(15) Uiso d D 1 . .
loop_
    _atom_site_aniso_label
    _atom_site_aniso_U_11
    _atom_site_aniso_U_22
    _atom_site_aniso_U_33
    _atom_site_aniso_U_12
    _atom_site_aniso_U_13
    _atom_site_aniso_U_23
    Fe1 0.0324(3) 0.0523(3) 0.0402(3) 0.0071(3) 0.0074(2) 0.0088(3)
    Cl1 0.0811(9) 0.1224(11) 0.0619(7) 0.0147(8) 0.0189(6) -0.0027(7)
    Cl2 0.1116(11) 0.0920(9) 0.0594(7) 0.0173(8) 0.0104(7) -0.0025(6)
    Cl3 0.0801(8) 0.1053(10) 0.0563(7) -0.0014(7) 0.0202(6) -0.0076(7)
    N1 0.043(2) 0.057(2) 0.050(2) 0.0085(17) 0.0069(16) 0.0060(17)
    N2 0.0364(19) 0.060(2) 0.050(2) 0.0120(16) 0.0093(16) 0.0124(18)
    N3 0.046(2) 0.089(3) 0.051(2) 0.0173(19) 0.0071(18) 0.012(2)
    N4 0.040(2) 0.072(2) 0.052(2) 0.0103(18) 0.0118(17) 0.0165(18)
    N5 0.0368(19) 0.060(2) 0.048(2) 0.0127(17) 0.0119(17) 0.0190(17)
    N6 0.050(2) 0.057(2) 0.059(2) 0.0136(18) 0.0077(18) 0.0059(18)
    N7 0.047(2) 0.057(2) 0.062(2) 0.0009(18) 0.0069(18) 0.0117(19)
    N8 0.0355(19) 0.046(2) 0.051(2) 0.0050(16) 0.0086(16) 0.0118(16)
    N9 0.0387(19) 0.052(2) 0.046(2) 0.0069(16) 0.0086(16) 0.0082(17)
    N10 0.0346(19) 0.054(2) 0.0464(19) 0.0113(16) 0.0056(15) 0.0086(17)
    N11 0.0306(18) 0.0447(19) 0.0417(18) 0.0053(15) 0.0082(15) 0.0103(15)
    O1 0.0296(14) 0.0511(17) 0.0322(14) 0.0038(13) 0.0064(12) 0.0007(12)
    O2 0.0385(16) 0.0649(19) 0.0454(17) -0.0036(15) 0.0167(14) 0.0044(15)
    O3 0.0391(16) 0.0647(19) 0.0468(17) 0.0134(15) 0.0049(15) 0.0081(15)
    S1 0.0502(7) 0.0720(8) 0.0539(6) 0.0008(6) 0.0134(5) -0.0062(6)
    S2 0.0481(7) 0.0740(8) 0.0474(6) -0.0018(6) 0.0103(5) -0.0020(6)
    C1 0.024(2) 0.050(3) 0.052(2) 0.0080(18) 0.0129(18) 0.014(2)
    C2 0.026(2) 0.048(3) 0.051(2) 0.0037(18) 0.0081(19) 0.009(2)
    C3 0.037(2) 0.066(3) 0.060(3) 0.005(2) 0.014(2) 0.022(2)
    C4 0.036(3) 0.095(4) 0.060(3) 0.004(2) 0.005(2) 0.019(3)
    C5 0.042(2) 0.060(3) 0.046(2) 0.014(2) 0.011(2) 0.019(2)
    C6 0.049(3) 0.092(3) 0.055(3) -0.002(2) 0.013(2) 0.015(3)
    C7 0.055(3) 0.116(4) 0.056(3) 0.007(3) 0.020(2) 0.017(3)
    C8 0.060(3) 0.068(3) 0.053(3) 0.016(2) 0.016(2) 0.013(2)
    C9 0.048(3) 0.075(3) 0.062(3) -0.002(2) 0.014(2) 0.008(2)
    C10 0.046(3) 0.077(3) 0.060(3) 0.002(2) 0.016(2) 0.012(2)
    C11 0.038(3) 0.060(3) 0.065(3) 0.001(2) 0.013(2) 0.014(2)
    C12 0.043(2) 0.066(3) 0.064(3) 0.012(2) 0.015(2) 0.006(2)
    C13 0.042(2) 0.046(2) 0.047(2) 0.010(2) 0.011(2) 0.018(2)
    C14 0.048(3) 0.062(3) 0.070(3) 0.008(2) 0.019(2) 0.021(2)
    C15 0.070(3) 0.072(3) 0.057(3) 0.013(3) 0.024(2) 0.012(2)
    C16 0.070(3) 0.054(3) 0.045(3) 0.011(2) 0.008(2) 0.009(2)
    C17 0.059(3) 0.069(3) 0.057(3) -0.008(2) 0.009(2) 0.002(2)
    C18 0.056(3) 0.077(3) 0.060(3) -0.002(2) 0.022(2) 0.015(2)
    C19 0.027(2) 0.062(3) 0.052(2) 0.004(2) 0.0068(19) 0.016(2)
    C20 0.034(2) 0.060(3) 0.055(3) 0.010(2) 0.018(2) 0.010(2)
    C21 0.034(2) 0.046(2) 0.045(2) 0.0076(18) 0.0099(18) 0.0128(19)
    C22 0.035(2) 0.066(3) 0.050(3) 0.002(2) 0.011(2) 0.008(2)
    C23 0.047(3) 0.072(3) 0.059(3) 0.012(2) 0.023(2) 0.013(2)
    C24 0.063(3) 0.055(3) 0.046(3) 0.007(2) 0.013(2) 0.007(2)
    C25 0.044(3) 0.068(3) 0.054(3) 0.001(2) 0.011(2) 0.003(2)
    C26 0.036(2) 0.065(3) 0.053(3) 0.009(2) 0.016(2) 0.008(2)
_geom_special_details
;
All e.s.d.'s (except the e.s.d. in the dihedral angle between two l.s. planes)
are estimated using the full covariance matrix. The cell e.s.d.'s are taken
into account individually in the estimation of e.s.d.'s in distances, angles
and torsion angles; correlations between e.s.d.'s in cell parameters are only
used when they are defined by crystal symmetry. An approximate (isotropic)
treatment of cell e.s.d.'s is used for estimating e.s.d.'s involving l.s.
planes.
;
loop_
    _geom_bond_atom_site_label_1
    _geom_bond_atom_site_label_2
    _geom_bond_site_symmetry_2
    _geom_bond_distance
    _geom_bond_publ_flag
    Fe1 N1 . 2.086(3) yes
    Fe1 O2 . 2.100(2) yes
    Fe1 O3 . 2.102(3) yes
    Fe1 N2 . 2.107(3) yes
    Fe1 O1 2_656 2.264(3) yes
    Fe1 O1 . 2.281(2) yes
    Cl1 C8 . 1.752(4) ?
    Cl2 C16 . 1.738(4) ?
    Cl3 C24 . 1.745(4) ?
    N1 C1 . 1.169(4) ?
    N2 C2 . 1.162(4) ?
    N3 C4 . 1.285(4) ?
    N3 N4 . 1.376(4) ?
    N4 C3 . 1.305(4) ?
    N5 C4 . 1.351(4) ?
    N5 C3 . 1.360(4) ?
    N5 C5 . 1.432(4) ?
    N6 C12 . 1.306(4) ?
    N6 N7 . 1.397(4) ?
    N7 C11 . 1.298(4) ?
    N8 C12 . 1.352(4) ?
    N8 C11 . 1.359(4) ?
    N8 C13 . 1.428(4) ?
    N9 C20 . 1.300(4) ?
    N9 N10 . 1.381(3) ?
    N10 C19 . 1.296(4) ?
    N11 C19 . 1.361(4) ?
    N11 C20 . 1.359(4) ?
    N11 C21 . 1.429(4) ?
    O1 Fe1 2_656 2.264(3) ?
    O1 H1 . 0.869(10) ?
    O1 H2 . 0.880(10) ?
    O2 H3 . 0.884(10) ?
    O2 H4 . 0.881(10) ?
    O3 H5 . 0.885(10) ?
    O3 H6 . 0.875(10) ?
    S1 C1 . 1.632(4) ?
    S2 C2 . 1.633(4) ?
    C3 H7 . 0.9300 ?
    C4 H8 . 0.9300 ?
    C5 C10 . 1.378(4) ?
    C5 C6 . 1.387(4) ?
    C6 C7 . 1.383(5) ?
    C6 H9 . 0.9300 ?
    C7 C8 . 1.362(5) ?
    C7 H10 . 0.9300 ?
    C8 C9 . 1.373(4) ?
    C9 C10 . 1.372(4) ?
    C9 H11 . 0.9300 ?
    C10 H12 . 0.9300 ?
    C11 H13 . 0.9300 ?
    C12 H14 . 0.9300 ?
    C13 C14 . 1.377(4) ?
    C13 C18 . 1.384(4) ?
    C14 C15 . 1.380(4) ?
    C14 H15 . 0.9300 ?
    C15 C16 . 1.357(5) ?
    C15 H16 . 0.9300 ?
    C16 C17 . 1.370(4) ?
    C17 C18 . 1.378(4) ?
    C17 H17 . 0.9300 ?
    C18 H18 . 0.9300 ?
    C19 H19 . 0.9300 ?
    C20 H20 . 0.9300 ?
    C21 C26 . 1.387(4) ?
    C21 C22 . 1.387(4) ?
    C22 C23 . 1.374(4) ?
    C22 H21 . 0.9300 ?
    C23 C24 . 1.371(4) ?
    C23 H22 . 0.9300 ?
    C24 C25 . 1.372(4) ?
    C25 C26 . 1.375(4) ?
    C25 H23 . 0.9300 ?
    C26 H24 . 0.9300 ?
loop_
    _geom_angle_atom_site_label_1
    _geom_angle_atom_site_label_2
    _geom_angle_atom_site_label_3
    _geom_angle_site_symmetry_1
    _geom_angle_site_symmetry_3
    _geom_angle
    _geom_angle_publ_flag
    N1 Fe1 O2 . . 90.22(11) yes
    N1 Fe1 O3 . . 89.68(12) yes
    O2 Fe1 O3 . . 101.01(10) yes
    N1 Fe1 N2 . . 178.33(12) yes
    O2 Fe1 N2 . . 89.47(11) ?
    O3 Fe1 N2 . . 88.76(11) ?
    N1 Fe1 O1 . 2_656 90.32(11) ?
    O2 Fe1 O1 . 2_656 89.04(10) yes
    O3 Fe1 O1 . 2_656 169.95(9) yes
    N2 Fe1 O1 . 2_656 91.32(11) yes
    N1 Fe1 O1 . . 89.79(10) ?
    O2 Fe1 O1 . . 167.40(10) ?
    O3 Fe1 O1 . . 91.59(10) ?
    N2 Fe1 O1 . . 90.87(10) ?
    O1 Fe1 O1 2_656 . 78.36(9) yes
    C1 N1 Fe1 . . 175.9(3) ?
    C2 N2 Fe1 . . 172.4(3) ?
    C4 N3 N4 . . 107.0(3) ?
    C3 N4 N3 . . 105.8(3) ?
    C4 N5 C3 . . 102.1(3) ?
    C4 N5 C5 . . 129.6(3) ?
    C3 N5 C5 . . 128.4(3) ?
    C12 N6 N7 . . 106.4(3) ?
    C11 N7 N6 . . 106.3(3) ?
    C12 N8 C11 . . 103.7(3) ?
    C12 N8 C13 . . 128.3(3) ?
    C11 N8 C13 . . 127.9(3) ?
    C20 N9 N10 . . 106.8(3) ?
    C19 N10 N9 . . 106.9(3) ?
    C19 N11 C20 . . 103.5(3) ?
    C19 N11 C21 . . 128.0(3) ?
    C20 N11 C21 . . 128.5(3) ?
    Fe1 O1 Fe1 2_656 . 101.64(9) yes
    Fe1 O1 H1 2_656 . 104(3) ?
    Fe1 O1 H1 . . 119(2) ?
    Fe1 O1 H2 2_656 . 110(3) ?
    Fe1 O1 H2 . . 114(2) ?
    H1 O1 H2 . . 108(2) ?
    Fe1 O2 H3 . . 128(2) ?
    Fe1 O2 H4 . . 125(2) ?
    H3 O2 H4 . . 106(2) ?
    Fe1 O3 H5 . . 119(3) ?
    Fe1 O3 H6 . . 117(2) ?
    H5 O3 H6 . . 106(2) ?
    N1 C1 S1 . . 179.6(3) ?
    N2 C2 S2 . . 179.7(3) ?
    N4 C3 N5 . . 112.2(3) ?
    N4 C3 H7 . . 123.9 ?
    N5 C3 H7 . . 123.9 ?
    N3 C4 N5 . . 112.9(4) ?
    N3 C4 H8 . . 123.6 ?
    N5 C4 H8 . . 123.6 ?
    C10 C5 C6 . . 119.4(4) ?
    C10 C5 N5 . . 120.8(3) ?
    C6 C5 N5 . . 119.8(3) ?
    C5 C6 C7 . . 119.9(4) ?
    C5 C6 H9 . . 120.1 ?
    C7 C6 H9 . . 120.1 ?
    C8 C7 C6 . . 119.4(4) ?
    C8 C7 H10 . . 120.3 ?
    C6 C7 H10 . . 120.3 ?
    C7 C8 C9 . . 121.6(4) ?
    C7 C8 Cl1 . . 120.2(3) ?
    C9 C8 Cl1 . . 118.2(3) ?
    C8 C9 C10 . . 119.0(4) ?
    C8 C9 H11 . . 120.5 ?
    C10 C9 H11 . . 120.5 ?
    C9 C10 C5 . . 120.7(4) ?
    C9 C10 H12 . . 119.6 ?
    C5 C10 H12 . . 119.6 ?
    N7 C11 N8 . . 111.9(3) ?
    N7 C11 H13 . . 124.0 ?
    N8 C11 H13 . . 124.0 ?
    N6 C12 N8 . . 111.7(3) ?
    N6 C12 H14 . . 124.2 ?
    N8 C12 H14 . . 124.2 ?
    C14 C13 C18 . . 119.2(4) ?
    C14 C13 N8 . . 120.7(3) ?
    C18 C13 N8 . . 120.1(3) ?
    C15 C14 C13 . . 120.4(4) ?
    C15 C14 H15 . . 119.8 ?
    C13 C14 H15 . . 119.8 ?
    C16 C15 C14 . . 120.1(4) ?
    C16 C15 H16 . . 120.0 ?
    C14 C15 H16 . . 120.0 ?
    C15 C16 C17 . . 120.2(4) ?
    C15 C16 Cl2 . . 120.3(3) ?
    C17 C16 Cl2 . . 119.4(3) ?
    C16 C17 C18 . . 120.3(4) ?
    C16 C17 H17 . . 119.8 ?
    C18 C17 H17 . . 119.8 ?
    C17 C18 C13 . . 119.7(4) ?
    C17 C18 H18 . . 120.1 ?
    C13 C18 H18 . . 120.1 ?
    N10 C19 N11 . . 111.4(3) ?
    N10 C19 H19 . . 124.3 ?
    N11 C19 H19 . . 124.3 ?
    N9 C20 N11 . . 111.3(3) ?
    N9 C20 H20 . . 124.3 ?
    N11 C20 H20 . . 124.3 ?
    C26 C21 C22 . . 119.0(3) ?
    C26 C21 N11 . . 120.8(3) ?
    C22 C21 N11 . . 120.2(3) ?
    C23 C22 C21 . . 120.1(3) ?
    C23 C22 H21 . . 119.9 ?
    C21 C22 H21 . . 119.9 ?
    C24 C23 C22 . . 120.2(4) ?
    C24 C23 H22 . . 119.9 ?
    C22 C23 H22 . . 119.9 ?
    C25 C24 C23 . . 120.4(4) ?
    C25 C24 Cl3 . . 119.9(3) ?
    C23 C24 Cl3 . . 119.7(3) ?
    C24 C25 C26 . . 119.8(4) ?
    C24 C25 H23 . . 120.1 ?
    C26 C25 H23 . . 120.1 ?
    C25 C26 C21 . . 120.4(3) ?
    C25 C26 H24 . . 119.8 ?
    C21 C26 H24 . . 119.8 ?
loop_
    _geom_hbond_atom_site_label_D
    _geom_hbond_atom_site_label_H
    _geom_hbond_atom_site_label_A
    _geom_hbond_site_symmetry_A
    _geom_hbond_distance_DH
    _geom_hbond_distance_HA
    _geom_hbond_distance_DA
    _geom_hbond_angle_DHA
    _geom_hbond_publ_flag
    O1 H1 N10 2_556 0.87(3) 1.97(3) 2.827(4) 170(3) yes
    O1 H2 N9 . 0.88(3) 1.94(3) 2.819(4) 173(3) yes
    O2 H3 N7 1_655 0.88(3) 1.98(3) 2.866(5) 178(3) yes
    O2 H4 N4 1_545 0.88(2) 1.97(3) 2.853(4) 175(3) yes
    O3 H5 N6 . 0.88(3) 1.92(3) 2.802(4) 174(3) yes
    O3 H6 N3 1_445 0.88(2) 1.93(2) 2.803(4) 172(3) yes
    C3 H7 S2 1_565 0.93 2.72 3.624(5) 165 yes
    C22 H21 S2 2_556 0.93 2.87 3.736(5) 156 yes
    C11 H13 S1 1_455 0.93 2.87 3.783(5) 167 yes
data_global
_journal_date_recd_electronic     2008-06-06
_journal_date_accepted     2008-06-25
_journal_name_full     'Acta Crystallographica, Section E'
_journal_year     2008
_journal_volume     64
_journal_issue      8
_journal_page_first     m996
_journal_page_last     m997
_journal_paper_category     QM
_journal_coeditor_code     SI2093
_publ_contact_author_name     'Xiuhua Li'
_publ_contact_author_address
;
  College of Chemistry
  Chifeng University
  Inner Mongolia 024000
  People's Republic of China
;
_publ_contact_author_email     yazoe@mail.nankai.edu.cn
_publ_contact_author_fax     '86 022 23502458'
_publ_contact_author_phone     '86 022 23505436'
_publ_section_title
;
Di-\m-aqua-bis[diaquabis(thiocyanato-\k<i>N</i>)iron(II)]
4-(4-chlorophenyl)-1,2,4-triazole hexasolvate
;
loop_
    _publ_author_name
    _publ_author_address
    'Xiuhua Li'
;
  College of Chemistry
  Chifeng University
  Inner Mongolia 024000
  People's Republic of China
;
    'Ya Zuo'
;
  College of Science
  Inner Mongolia Agricultural University
  Inner Mongolia 010018
  People's Republic of China
;
