# Supplementary material for: Di-μ-aqua-bis­[diaqua­bis(thio­cyanato-κN)iron(II)] 4-(4-chloro­phen­yl)-1,2,4-triazole hexa­solvate
Source: Acta Crystallogr Sect E Struct Rep Online. 2008 Jul 5;64(Pt 8):m996–7. doi: 10.1107/S1600536808019326 (PMC2961922; doi:10.1107/S1600536808019326)
Supplement: Supplementary file 2 [file e-64-0m996-Isup2.hkl]

# 
# h,k,l, Fc-squared, Fo-squared, sigma(Fo-squared) and status flag 
# 
data_I
_shelx_title ' 030414c in P-1' 
_shelx_refln_list_code          4 
_shelx_F_calc_maximum      433.50 
_exptl_crystal_F_000       780.00 
_reflns_d_resolution_high  0.8400 
 
loop_ 
 _symmetry_equiv_pos_as_xyz 
 'x, y, z' 
 '-x, -y, -z' 
 
_cell_length_a     7.9436 
_cell_length_b    11.0853 
_cell_length_c    19.9115 
_cell_angle_alpha 105.613 
_cell_angle_beta   97.750 
_cell_angle_gamma  97.932 
 
_shelx_F_squared_multiplier     1.000 
 
loop_ 
 _refln_index_h 
 _refln_index_k 
 _refln_index_l 
 _refln_F_squared_calc 
 _refln_F_squared_meas 
 _refln_F_squared_sigma 
 _refln_observed_status 
   1   0   0       68.16       67.68      9.77 o 
   2   0   0       75.59      112.33     22.33 o 
   3   0   0        4.54        1.40     16.75 o 
   4   0   0        1.44       -5.58     17.44 o 
   5   0   0       41.68       42.21     17.76 o 
   6   0   0        1.32        6.87     18.46 o 
   7   0   0       11.35        6.94     20.07 o 
   8   0   0       67.11       50.24     36.28 o 
   9   0   0        9.32       -4.19     41.17 o 
  -9   1   0        0.47        2.79     39.77 o 
  -8   1   0        1.28       -0.70     39.07 o 
  -7   1   0        1.17        0.83     21.20 o 
  -6   1   0       17.58       33.49     28.61 o 
  -5   1   0     1839.25     1892.94     96.29 o 
  -4   1   0      607.34      626.56     50.93 o 
  -3   1   0    10297.62    10661.32    179.32 o 
  -2   1   0    56694.36    63799.09    493.99 o 
  -1   1   0     1265.57     1241.50     25.40 o 
   1   1   0      342.95      355.31     30.35 o 
   2   1   0      154.11      134.45     16.03 o 
   3   1   0        0.02       -1.73     12.07 o 
   4   1   0      766.43      774.58     48.84 o 
   5   1   0     1161.78     1194.00     55.52 o 
   6   1   0      470.34      434.34     39.02 o 
   7   1   0      136.40      109.15     26.59 o 
   8   1   0        0.53       58.61     40.47 o 
   9   1   0       22.77       40.47     44.65 o 
  -9   2   0       18.55       13.26     43.96 o 
  -8   2   0      225.65      152.11     48.14 o 
  -7   2   0     1151.31      969.15     85.12 o 
  -6   2   0        5.46      -13.95     27.91 o 
  -5   2   0     7155.58     7418.97    188.39 o 
  -4   2   0     5031.97     5502.30    141.64 o 
  -2   2   0     1744.03     1656.41     58.61 o 
  -1   2   0      331.21      327.24     25.82 o 
   0   2   0       75.40       71.17     17.44 o 
   1   2   0      124.38      108.60     16.39 o 
   2   2   0      108.30      107.04     16.97 o 
   3   2   0    13922.93    14428.80    162.49 o 
   5   2   0       55.37       35.23     19.45 o 
   6   2   0      280.95      229.41     32.52 o 
   7   2   0      310.41      316.07     58.61 o 
   8   2   0      240.48      327.93     64.19 o 
  -8   3   0        7.66       15.75     26.65 o 
  -7   3   0       79.51       88.40     27.91 o 
  -6   3   0     1459.22     1543.02     69.56 o 
  -4   3   0      144.84      144.78     22.14 o 
  -3   3   0      336.04      307.70     36.28 o 
  -2   3   0      398.01      347.47     30.70 o 
  -1   3   0       60.69       66.98     23.03 o 
   0   3   0     5142.68     5232.18     72.92 o 
   1   3   0    10707.73    10724.17    159.54 o 
   2   3   0     3136.43     3073.62     53.91 o 
   3   3   0       68.55       54.69     18.00 o 
   4   3   0      750.62      743.65     44.33 o 
   5   3   0        1.16       -4.19     17.76 o 
   6   3   0      117.72      105.89     25.10 o 
   7   3   0      120.21      100.47     43.26 o 
   8   3   0       26.52        0.70     38.38 o 
  -8   4   0        0.64       -3.14     29.11 o 
  -7   4   0       16.37       54.50     27.30 o 
  -6   4   0      188.57      187.99     32.78 o 
  -5   4   0       84.14       82.33     32.79 o 
  -4   4   0       72.90       99.78     30.70 o 
  -3   4   0       22.65       39.07     25.12 o 
  -2   4   0     4305.19     3982.65    110.94 o 
  -1   4   0     1141.59     1001.94     57.21 o 
   0   4   0     1286.28     1281.64     40.73 o 
   1   4   0      226.91      218.53     15.46 o 
   2   4   0     2186.49     2362.87     66.69 o 
   3   4   0      815.02      886.81     48.84 o 
   4   4   0      415.30      414.86     37.68 o 
   5   4   0       56.30       75.08     24.33 o 
   6   4   0      143.22      157.50     31.39 o 
   7   4   0      163.72      136.06     46.75 o 
   8   4   0        0.10       -4.19     36.28 o 
  -8   5   0        2.13       41.86     48.14 o 
  -7   5   0      105.15      110.24     48.84 o 
  -6   5   0       15.36        4.88     32.79 o 
  -5   5   0       74.90       54.42     32.79 o 
  -4   5   0       50.50       48.14     25.12 o 
  -3   5   0     4720.17     4688.75    140.94 o 
  -2   5   0     4080.11     3885.66    121.41 o 
  -1   5   0      601.90      577.72     51.63 o 
   0   5   0       62.20       41.55     15.08 o 
   1   5   0       92.82       78.38     23.03 o 
   2   5   0      465.80      457.69     20.93 o 
   3   5   0        0.21       -1.08     16.19 o 
   4   5   0      470.66      450.13     42.18 o 
   5   5   0      365.39      372.51     41.72 o 
   6   5   0       10.65       10.41     22.68 o 
   7   5   0       85.82       42.56     42.56 o 
  -7   6   0      336.28      422.13     64.19 o 
  -6   6   0       21.26       22.33     36.28 o 
  -5   6   0      789.53      877.75     80.24 o 
  -4   6   0       92.46       63.49     36.28 o 
  -3   6   0      640.33      602.84     58.61 o 
  -2   6   0     1664.60     1673.16     91.40 o 
  -1   6   0      133.00      112.05     20.95 o 
   0   6   0        8.49        2.51     17.09 o 
   1   6   0      231.35      215.92     22.33 o 
   2   6   0     1311.12     1199.90     61.08 o 
   3   6   0      713.33      615.81     47.83 o 
   4   6   0       37.15       35.99     24.88 o 
   5   6   0       34.37       44.40     27.23 o 
   6   6   0      151.65      166.97     34.20 o 
   7   6   0       49.34       55.82     46.75 o 
  -7   7   0      102.96       60.00     50.24 o 
  -6   7   0       33.83       32.79     34.89 o 
  -5   7   0      363.08      413.75     62.10 o 
  -4   7   0       99.51      108.15     43.96 o 
  -3   7   0        1.21      -17.44     27.91 o 
  -2   7   0       58.58       62.61     22.19 o 
  -1   7   0      588.79      583.36     56.17 o 
   0   7   0      822.27      779.14     43.76 o 
   1   7   0      337.41      351.66     52.33 o 
   2   7   0      247.15      194.67     45.35 o 
   3   7   0      115.54      104.09     27.85 o 
   4   7   0       59.35       73.16     27.56 o 
   5   7   0      112.50      100.43     29.33 o 
   6   7   0      248.40      221.18     62.10 o 
  -7   8   0      101.32       78.84     53.73 o 
  -6   8   0        0.00        9.77     35.58 o 
  -5   8   0       29.76       33.49     37.68 o 
  -4   8   0       97.38      122.80     44.65 o 
  -3   8   0      119.48      141.74     31.33 o 
  -2   8   0      593.09      683.55     48.84 o 
  -1   8   0      199.56      251.62     31.97 o 
   0   8   0     1100.55     1049.70     53.63 o 
   1   8   0      471.70      442.36     62.10 o 
   2   8   0      209.60      196.76     48.14 o 
   3   8   0       15.12        4.88     33.49 o 
   4   8   0       17.97       17.88     24.42 o 
   5   8   0        2.16       16.30     26.02 o 
   6   8   0        3.46      -32.79     43.96 o 
  -7   9   0       71.72      125.59     53.03 o 
  -6   9   0      131.00      147.31     39.60 o 
  -5   9   0       96.47      105.01     34.03 o 
  -4   9   0      329.24      436.61     46.84 o 
  -3   9   0       31.38       42.62     27.12 o 
  -2   9   0      398.96      414.01     42.22 o 
  -1   9   0      298.42      321.20     35.70 o 
   0   9   0      359.20      341.89     59.31 o 
   1   9   0       87.12       99.08     39.77 o 
   2   9   0       11.90        2.09     30.70 o 
   3   9   0       24.51       30.70     39.77 o 
   4   9   0       58.69       37.68     41.17 o 
   5   9   0       10.21       -3.49     42.56 o 
  -7  10   0      108.88      129.08     57.21 o 
  -6  10   0       31.50        6.98     34.54 o 
  -5  10   0      142.71      239.50     43.38 o 
  -4  10   0      217.47      210.54     38.25 o 
  -3  10   0      234.86      215.22     36.01 o 
  -2  10   0       11.78       -2.02     21.79 o 
  -1  10   0        4.03       -3.49     30.70 o 
   0  10   0        0.77      -17.44     30.00 o 
   1  10   0        0.23       21.63     35.58 o 
   2  10   0       68.26       73.26     43.96 o 
   3  10   0       94.57       83.03     46.75 o 
   4  10   0       39.04       22.33     44.65 o 
  -6  11   0       33.27       59.31     34.53 o 
  -5  11   0       63.49       74.99     41.51 o 
  -4  11   0       10.34       32.01     29.55 o 
  -3  11   0        0.68      -11.81     25.38 o 
  -2  11   0       31.30       41.17     38.38 o 
  -1  11   0       48.69       27.91     39.07 o 
   0  11   0       28.95       41.17     41.17 o 
   1  11   0      151.40      155.59     52.33 o 
   2  11   0       18.37       37.68     38.38 o 
   3  11   0        7.40      -31.40     41.17 o 
  -4  12   0       31.35       11.45     30.81 o 
  -3  12   0       38.74       28.61     45.35 o 
  -2  12   0       38.35       21.63     41.86 o 
  -1  12   0        1.00       25.82     41.86 o 
   0  12   0       51.51      115.13     48.84 o 
   1  12   0       27.26       65.59     48.14 o 
  -1 -12   1        7.92       48.14     43.96 o 
   0 -12   1       47.29       37.68     43.26 o 
   1 -12   1        0.98        6.98     38.38 o 
   2 -12   1       91.76      180.01     53.73 o 
   3 -12   1       13.30       50.93     43.26 o 
   4 -12   1      191.94      230.16     61.40 o 
  -3 -11   1      104.70      139.55     55.82 o 
  -2 -11   1        6.57      -14.65     35.58 o 
  -1 -11   1       44.06       73.96     43.96 o 
   0 -11   1      205.48      203.74     53.73 o 
   1 -11   1       23.90       41.17     39.07 o 
   2 -11   1      261.75      232.34     59.31 o 
   3 -11   1       35.63       33.45     28.07 o 
   4 -11   1       73.63       91.62     33.95 o 
   5 -11   1       39.31       64.83     34.78 o 
   6 -11   1        2.36       44.70     35.71 o 
  -4 -10   1       23.06       12.56     41.17 o 
  -3 -10   1       90.46      122.80     51.63 o 
  -2 -10   1      297.48      277.00     61.40 o 
  -1 -10   1       88.47      113.03     43.96 o 
   0 -10   1       69.73       31.40     35.58 o 
   1 -10   1       25.42       32.10     32.79 o 
   2 -10   1       78.21      136.51     30.54 o 
   3 -10   1      105.88      137.80     33.79 o 
   4 -10   1       85.29       87.47     31.56 o 
   5 -10   1       89.42       96.53     35.77 o 
   6 -10   1       16.50        8.37     44.65 o 
   7 -10   1       79.50       97.30     41.93 o 
  -5  -9   1      174.85      226.03     70.82 o 
  -4  -9   1      161.24      139.55     51.63 o 
  -3  -9   1       43.45       53.73     43.96 o 
  -2  -9   1       17.22        4.88     34.19 o 
  -1  -9   1      121.40      164.66     46.05 o 
   0  -9   1      511.07      607.72     72.56 o 
   1  -9   1       84.70       84.39     25.63 o 
   2  -9   1       96.41       87.39     26.02 o 
   3  -9   1       23.81       43.26     39.77 o 
   4  -9   1      363.51      306.30     59.31 o 
   5  -9   1      215.11      221.88     54.42 o 
   6  -9   1       55.15       59.31     45.35 o 
   7  -9   1       84.78       99.78     56.52 o 
  -6  -8   1       18.88       23.72     55.12 o 
  -5  -8   1       51.76       41.45     25.87 o 
  -4  -8   1        1.33       11.67     21.64 o 
  -3  -8   1       12.81       12.56     22.33 o 
  -2  -8   1      285.40      329.33     58.61 o 
  -1  -8   1      249.07      217.69     50.24 o 
   0  -8   1      810.55      718.61     45.00 o 
   1  -8   1      330.34      345.81     36.02 o 
   2  -8   1      656.37      611.91     68.38 o 
   3  -8   1      297.05      256.07     52.33 o 
   4  -8   1       11.46       -3.49     33.49 o 
   5  -8   1      184.03      115.82     43.26 o 
   6  -8   1        6.60      -37.68     37.68 o 
   7  -8   1       28.24        1.40     47.45 o 
  -6  -7   1      123.63      113.25     35.43 o 
  -5  -7   1      202.96      201.73     37.33 o 
  -4  -7   1       12.68       13.80     22.35 o 
  -3  -7   1       49.35       61.66     24.98 o 
  -2  -7   1     1115.44     1189.86     66.58 o 
  -1  -7   1      224.34      196.06     44.65 o 
   0  -7   1      756.77      802.99     42.81 o 
   1  -7   1      775.95      777.44     45.68 o 
   2  -7   1      204.07      228.86     43.26 o 
   3  -7   1       11.75      -10.47     26.51 o 
   4  -7   1        1.31      -14.65     28.61 o 
   5  -7   1      103.55      134.66     43.96 o 
   6  -7   1       22.29       17.44     39.07 o 
   7  -7   1       14.70       14.65     42.56 o 
   8  -7   1       17.32       78.84     56.52 o 
  -7  -6   1       20.11       78.84     46.75 o 
  -6  -6   1       28.89       17.58     25.15 o 
  -5  -6   1      268.10      292.49     39.03 o 
  -4  -6   1      451.41      544.56     49.04 o 
  -3  -6   1      511.54      531.60     44.90 o 
  -2  -6   1      734.41      735.00     48.55 o 
  -1  -6   1      111.38      111.17     18.33 o 
   0  -6   1        8.86       24.37     14.21 o 
   1  -6   1      121.10      108.85     33.49 o 
   2  -6   1      142.74      127.68     33.49 o 
   3  -6   1       23.50       23.03     26.51 o 
   4  -6   1       45.75        0.00     27.21 o 
   5  -6   1       12.56       13.95     30.70 o 
   6  -6   1       13.32       17.44     33.49 o 
   7  -6   1      154.22      211.41     57.91 o 
   8  -6   1      788.81      942.63    100.47 o 
  -7  -5   1      283.66      320.26     65.59 o 
  -6  -5   1       56.12       89.56     27.79 o 
  -5  -5   1      189.03      145.15     31.35 o 
  -4  -5   1       51.10       97.30     25.38 o 
  -3  -5   1        0.18       -1.74     16.28 o 
  -2  -5   1        0.76        0.54     15.04 o 
  -1  -5   1      456.13      432.99     21.63 o 
   0  -5   1       37.21       48.14     25.82 o 
   1  -5   1        0.72       -6.28     20.23 o 
   2  -5   1     1835.60     1779.91     85.82 o 
   3  -5   1      235.20      250.49     37.68 o 
   4  -5   1       83.73       83.73     33.49 o 
   5  -5   1      197.30      242.11     46.75 o 
   6  -5   1      251.94      248.39     50.93 o 
   7  -5   1       25.91       65.59     46.05 o 
   8  -5   1      211.26      286.77     62.80 o 
  -8  -4   1       72.29       89.31     45.35 o 
  -7  -4   1       34.80       20.26     24.65 o 
  -6  -4   1       16.19       31.38     23.67 o 
  -5  -4   1       15.33       17.31     21.56 o 
  -4  -4   1       36.52        9.68     18.50 o 
  -3  -4   1     1437.22     1464.82     61.17 o 
  -2  -4   1      389.05      352.41     31.40 o 
  -1  -4   1       70.91       85.16     10.71 o 
   0  -4   1     1910.32     1721.30     76.75 o 
   1  -4   1     1324.65     1251.03     63.49 o 
   2  -4   1      429.71      382.36     37.68 o 
   3  -4   1      693.90      647.49     51.63 o 
   4  -4   1       10.94       -2.09     23.72 o 
   5  -4   1       64.05       41.51     21.71 o 
   6  -4   1      506.59      490.28     45.62 o 
   7  -4   1      181.25      182.75     35.43 o 
   8  -4   1       12.60       -8.75     26.92 o 
  -8  -3   1       14.10       11.86     37.68 o 
  -7  -3   1       35.26       30.77     23.43 o 
  -6  -3   1        2.33      -17.25     17.25 o 
  -5  -3   1        6.51       -4.27     17.44 o 
  -4  -3   1       62.74       38.95     18.76 o 
  -3  -3   1    10097.45    10910.86    153.55 o 
  -2  -3   1      350.23      300.12     25.38 o 
  -1  -3   1     5893.96     6033.35     65.93 o 
   0  -3   1      211.25      220.48     32.10 o 
   1  -3   1      595.43      539.35     38.38 o 
   2  -3   1        2.87        9.07     16.05 o 
   3  -3   1      384.02      386.54     39.07 o 
   4  -3   1     1188.11     1159.30     50.81 o 
   6  -3   1       78.95       52.68     25.16 o 
   7  -3   1      225.60      189.10     33.79 o 
   8  -3   1        4.33       12.75     26.12 o 
   9  -3   1       67.06       99.47     35.27 o 
  -8  -2   1       27.21       41.86     38.38 o 
  -7  -2   1      497.79      454.21     43.90 o 
  -6  -2   1       22.01        8.80     20.65 o 
  -5  -2   1     3653.57     3670.17     99.88 o 
  -4  -2   1      225.55      280.49     27.87 o 
  -3  -2   1     1425.28     1477.03     51.20 o 
  -2  -2   1      144.56      114.41     16.52 o 
  -1  -2   1      150.24      168.92     17.96 o 
   0  -2   1        7.51        3.11      8.54 o 
   1  -2   1       42.42       30.70     14.65 o 
   2  -2   1     3119.75     3078.29     62.80 o 
   3  -2   1      567.02      615.40     44.65 o 
   4  -2   1      209.32      201.64     33.49 o 
   5  -2   1      871.32      963.57     73.96 o 
   6  -2   1       95.14       85.82     36.28 o 
   7  -2   1        4.03        1.40     29.30 o 
   8  -2   1       15.57       -1.40     34.19 o 
   9  -2   1       89.37       77.45     46.75 o 
  -9  -1   1       41.44       31.40     40.47 o 
  -8  -1   1       86.61       69.77     39.07 o 
  -7  -1   1      769.79      749.68     53.45 o 
  -6  -1   1       31.30       39.42     19.73 o 
  -5  -1   1      130.63      134.96     44.65 o 
  -4  -1   1       76.30       57.56     17.27 o 
  -3  -1   1        1.17        4.19     12.33 o 
  -2  -1   1      244.75      208.93     37.68 o 
  -1  -1   1      154.44      149.25     11.59 o 
   1  -1   1      462.54      489.26     18.00 o 
   3  -1   1     1003.87      983.10     56.52 o 
   4  -1   1     1219.47     1096.13     68.38 o 
   5  -1   1      582.55      602.14     60.00 o 
   6  -1   1      523.53      523.30     61.40 o 
   7  -1   1      103.30       77.32     24.54 o 
   8  -1   1      221.67      168.15     51.63 o 
   9  -1   1       12.24      -24.42     41.86 o 
  -8   0   1       28.04        6.28     35.58 o 
  -7   0   1       55.95       49.39     21.63 o 
  -6   0   1       36.23        6.04     24.77 o 
  -5   0   1       22.31       17.44     22.33 o 
  -4   0   1        3.00        0.00     17.44 o 
  -3   0   1      712.30      684.47     44.65 o 
  -2   0   1    11317.95    12068.65    158.38 o 
  -1   0   1      397.32      357.94     16.05 o 
   1   0   1    14860.96    14824.91    112.06 o 
   3   0   1        2.49       15.35     18.14 o 
   4   0   1      621.23      601.76     35.34 o 
   5   0   1      693.20      658.25     50.59 o 
   6   0   1      294.77      252.07     30.84 o 
   7   0   1      171.37      163.27     43.96 o 
   8   0   1        0.02      -13.26     33.49 o 
   9   0   1        8.38       -2.79     38.38 o 
  -8   1   1        0.21       25.56     24.43 o 
  -7   1   1       30.60        8.37     32.79 o 
  -6   1   1      188.77      148.62     41.17 o 
  -5   1   1     3549.21     3769.14    133.27 o 
  -4   1   1     4423.37     4395.70    124.20 o 
  -3   1   1     6536.48     6848.92    136.06 o 
  -2   1   1     1615.83     1454.77     48.14 o 
  -1   1   1    13024.43    11860.72    124.89 o 
   0   1   1      511.46      335.85    141.99 o 
   1   1   1      704.99      703.41     17.52 o 
   2   1   1      107.46      102.36     11.07 o 
   3   1   1     2004.78     1976.45     76.75 o 
   4   1   1      143.92      146.76     21.85 o 
   5   1   1        6.05       10.21     16.75 o 
   6   1   1       69.92       91.02     23.74 o 
   7   1   1       10.48       27.91     31.40 o 
   8   1   1       20.55       22.33     34.19 o 
  -8   2   1       60.59       42.56     36.98 o 
  -7   2   1      309.57      286.07     50.24 o 
  -6   2   1     5534.34     5517.65    173.73 o 
  -5   2   1     6371.05     6250.27    166.06 o 
  -4   2   1       13.27       27.91     23.03 o 
  -3   2   1      786.22      790.91     33.30 o 
  -2   2   1        1.35        3.49     13.26 o 
  -1   2   1      203.76      207.23     22.33 o 
   1   2   1      132.59      139.33     12.42 o 
   2   2   1       43.23       32.21      8.61 o 
   3   2   1      546.76      585.12     33.58 o 
   4   2   1       34.10       49.00     17.02 o 
   5   2   1       12.39        0.00     17.27 o 
   6   2   1      185.85      181.84     30.01 o 
   7   2   1       56.03       43.96     34.89 o 
   8   2   1      916.28      855.42     96.29 o 
  -8   3   1     2791.88     3124.55    112.97 o 
  -7   3   1       87.78       95.94     29.11 o 
  -6   3   1       92.37       86.39     25.82 o 
  -5   3   1      161.06      180.82     26.31 o 
  -4   3   1       16.28       23.58     15.54 o 
  -3   3   1        4.65       -0.70     17.44 o 
  -2   3   1      464.80      496.78     36.98 o 
  -1   3   1     1544.33     1580.28     43.38 o 
   0   3   1     2781.37     2885.35     55.99 o 
   1   3   1     1160.93     1194.81     31.34 o 
   2   3   1      453.31      508.16     29.98 o 
   3   3   1       14.97       16.76     15.54 o 
   4   3   1     1341.00     1298.41     70.82 o 
   5   3   1        4.41      -11.20     18.00 o 
   6   3   1     1192.58     1153.09     64.71 o 
   7   3   1      156.11      197.46     52.33 o 
   8   3   1      216.44      188.39     56.52 o 
  -7   4   1       22.06       20.58     26.64 o 
  -6   4   1       68.80       38.38     34.89 o 
  -5   4   1       35.49       38.38     27.91 o 
  -4   4   1      193.36      222.58     34.19 o 
  -3   4   1     3171.43     2983.50     98.38 o 
  -2   4   1     1632.40     1516.87     69.08 o 
  -1   4   1      122.44      136.91     33.84 o 
   0   4   1     2502.40     2528.39     59.00 o 
   1   4   1        7.59        1.46     10.55 o 
   2   4   1     1780.97     1805.31     39.93 o 
   3   4   1     2329.76     2353.46     49.33 o 
   4   4   1     1048.52     1065.89     57.91 o 
   5   4   1       22.35       16.00     20.07 o 
   6   4   1      141.47      133.46     28.66 o 
   7   4   1      104.45       96.98     43.96 o 
   8   4   1       11.09       25.82     42.56 o 
  -9   5   1       19.01       36.98     44.65 o 
  -7   5   1        0.64      -13.26     33.49 o 
  -6   5   1        3.42        4.88     32.79 o 
  -5   5   1     3399.16     3772.63    145.83 o 
  -4   5   1       74.85       53.73     28.61 o 
  -3   5   1      546.25      505.16     48.14 o 
  -2   5   1      307.46      346.07     42.56 o 
  -1   5   1      823.50      775.86     39.53 o 
   0   5   1        1.37        7.47     14.58 o 
   1   5   1      200.72      192.61     22.33 o 
   2   5   1      411.00      393.31     22.59 o 
   3   5   1       41.30       41.81     20.43 o 
   4   5   1      206.22      197.25     38.38 o 
   5   5   1      725.01      713.31     81.63 o 
   6   5   1        0.27       11.86     35.58 o 
   7   5   1      160.03      101.87     48.84 o 
  -7   6   1      969.88     1140.09     99.78 o 
  -6   6   1        7.73      -16.75     32.79 o 
  -5   6   1      275.30      252.58     45.35 o 
  -4   6   1      242.40      244.90     43.96 o 
  -3   6   1      462.41      496.09     53.03 o 
  -2   6   1      573.76      521.37     37.72 o 
  -1   6   1      145.42      126.02     22.55 o 
   0   6   1       61.69       59.95     17.91 o 
   1   6   1      341.10      340.78     32.44 o 
   2   6   1      118.52      134.66     36.98 o 
   3   6   1      717.71      782.71     53.89 o 
   4   6   1       11.11        1.20     20.09 o 
   5   6   1      391.10      438.24     47.52 o 
   6   6   1      165.03      146.52     53.03 o 
   7   6   1      165.16      141.64     53.73 o 
  -8   7   1        7.53        7.68     41.86 o 
  -6   7   1       41.19       54.42     39.07 o 
  -5   7   1       17.34       25.82     34.89 o 
  -4   7   1        0.08        0.00     33.49 o 
  -3   7   1       20.40       25.75     23.40 o 
  -2   7   1      122.46      128.74     26.59 o 
  -1   7   1      980.85      956.59     51.13 o 
   0   7   1       50.66       27.25     20.23 o 
   1   7   1      946.79      988.68     83.73 o 
   2   7   1        0.58       11.16     27.91 o 
   3   7   1      728.14      713.08     80.24 o 
   4   7   1      105.95      100.30     38.38 o 
   5   7   1      149.84      137.45     34.35 o 
   6   7   1      240.82      324.44     69.77 o 
  -8   8   1       22.41       23.03     48.84 o 
  -7   8   1       28.28       71.87     46.05 o 
  -6   8   1       10.74        3.23     25.63 o 
  -5   8   1       87.05       71.87     29.20 o 
  -4   8   1      162.47      152.67     34.53 o 
  -3   8   1      173.63      160.76     30.32 o 
  -2   8   1      236.07      204.56     45.35 o 
  -1   8   1     1019.96      920.66     53.39 o 
   0   8   1      244.35      213.05     39.07 o 
   1   8   1      678.02      637.73     75.35 o 
   2   8   1       55.71       22.33     30.70 o 
   3   8   1       15.76        2.09     32.10 o 
   4   8   1        3.40       41.17     42.56 o 
   5   8   1       66.79       42.10     27.33 o 
  -7   9   1       88.32       96.98     51.63 o 
  -6   9   1       90.99      140.61     60.35 o 
  -5   9   1       73.67       66.28     32.29 o 
  -4   9   1       64.41      106.89     43.26 o 
  -2   9   1       95.65       80.50     26.59 o 
  -1   9   1      183.23      179.87     32.38 o 
   0   9   1       55.23       69.08     39.77 o 
   1   9   1       52.27       73.96     39.07 o 
   2   9   1       50.79       59.31     38.38 o 
   3   9   1      145.05      147.22     50.24 o 
   4   9   1      152.72      156.29     55.82 o 
   5   9   1       34.16       43.26     46.05 o 
  -6  10   1       56.27       74.66     50.93 o 
  -5  10   1      152.98      221.39     40.42 o 
  -4  10   1       93.12      115.53     32.31 o 
  -3  10   1        1.33        8.06     24.74 o 
  -2  10   1       16.24       11.93     23.67 o 
  -1  10   1       40.21       11.86     34.89 o 
   0  10   1        1.12       15.35     34.89 o 
   1  10   1      159.05      170.25     51.63 o 
   2  10   1      642.92      612.61     84.43 o 
   3  10   1        1.30       -2.09     36.28 o 
   4  10   1        3.63       41.86     49.54 o 
  -5  11   1        0.11      -10.80     30.34 o 
  -4  11   1        0.31      -15.12     28.50 o 
  -3  11   1       25.31       25.30     27.85 o 
  -2  11   1        1.58       12.56     36.98 o 
  -1  11   1       17.86       17.44     39.07 o 
   0  11   1      216.55      238.62     58.61 o 
   1  11   1        0.59      -22.33     38.38 o 
   2  11   1      115.97      140.24     56.52 o 
  -4  12   1        0.65       16.61     32.31 o 
  -3  12   1        0.53      -16.75     40.47 o 
  -2  12   1        2.26       -0.70     41.17 o 
  -1  12   1        6.64       -4.19     41.86 o 
   0  12   1       12.21       69.77     46.75 o 
  -2 -12   2       82.25      107.45     48.84 o 
  -1 -12   2       11.57       23.03     43.26 o 
   0 -12   2        5.69       -5.58     39.07 o 
   1 -12   2        0.43       -4.19     37.68 o 
   2 -12   2       72.79       44.65     45.35 o 
   3 -12   2       22.23       21.63     46.75 o 
   4 -12   2       22.92       31.29     30.54 o 
  -3 -11   2       22.51       32.10     43.26 o 
  -2 -11   2       14.32       16.05     39.07 o 
  -1 -11   2       12.49       33.49     37.68 o 
   0 -11   2      163.05      154.20     48.84 o 
   1 -11   2       41.81       48.84     37.68 o 
   2 -11   2       95.99      130.48     50.24 o 
   3 -11   2       32.80       48.53     29.35 o 
   4 -11   2        0.50       26.83     27.85 o 
   5 -11   2        0.02       10.43     33.87 o 
   6 -11   2        5.46      -32.10     43.96 o 
  -4 -10   2       24.69       45.35     42.56 o 
  -3 -10   2       34.57       62.80     43.26 o 
  -2 -10   2      273.97      344.68     66.98 o 
  -1 -10   2        6.00       22.33     36.28 o 
   0 -10   2      231.21      230.95     52.33 o 
   1 -10   2       12.34      -22.33     31.40 o 
   2 -10   2       58.60       52.16     30.70 o 
   3 -10   2        0.03      -25.82     31.40 o 
   4 -10   2        8.90       10.47     39.77 o 
   5 -10   2       55.98       43.26     47.45 o 
   6 -10   2       18.77       18.14     46.05 o 
   7 -10   2       12.81      -31.40     45.35 o 
  -5  -9   2       62.25       55.24     29.28 o 
  -4  -9   2      286.44      311.13     44.48 o 
  -3  -9   2        3.42       28.61     32.79 o 
  -2  -9   2      338.55      353.05     62.80 o 
  -1  -9   2      293.58      274.91     55.12 o 
   0  -9   2       21.85       20.23     34.89 o 
   1  -9   2        2.84        4.21     21.62 o 
   2  -9   2       11.26      -11.16     37.68 o 
   3  -9   2       20.75       51.63     39.07 o 
   4  -9   2      160.62      166.06     50.24 o 
   5  -9   2      395.92      422.13     71.17 o 
   6  -9   2        3.69       -1.40     41.17 o 
   7  -9   2        0.56       -9.77     47.45 o 
  -6  -8   2       92.77      109.98     36.13 o 
  -5  -8   2       22.42       13.63     24.88 o 
  -4  -8   2      398.49      437.91     47.67 o 
  -3  -8   2      109.33      121.01     29.33 o 
  -2  -8   2       39.89       63.49     35.58 o 
  -1  -8   2      202.43      221.18     46.75 o 
   0  -8   2      676.74      643.12     41.65 o 
   1  -8   2      150.86      168.15     44.65 o 
   2  -8   2      253.90      192.57     46.75 o 
   3  -8   2      128.16      146.52     43.96 o 
   4  -8   2      218.35      175.83     50.24 o 
   5  -8   2       17.73       27.91     38.38 o 
   6  -8   2      570.86      747.97     86.52 o 
   7  -8   2       10.17       11.16     43.96 o 
   8  -8   2        1.03      -39.07     53.73 o 
  -6  -7   2      329.61      347.68     48.06 o 
  -5  -7   2      520.76      518.51     55.82 o 
  -4  -7   2       16.10        5.58     21.20 o 
  -3  -7   2       96.71      111.22     27.01 o 
  -2  -7   2      877.41      884.72     57.17 o 
  -1  -7   2      479.19      448.14     32.10 o 
   0  -7   2      318.51      334.48     30.50 o 
   1  -7   2       20.30       38.38     31.40 o 
   2  -7   2        0.10       20.93     30.00 o 
   3  -7   2       60.52       39.77     34.89 o 
   4  -7   2      496.05      475.85     63.49 o 
   5  -7   2       30.18       16.75     36.28 o 
   6  -7   2        5.39        5.58     33.49 o 
   7  -7   2       51.53       22.33     48.84 o 
   8  -7   2       38.15      -27.91     44.65 o 
  -7  -6   2      201.81      238.45     42.35 o 
  -6  -6   2      100.62      125.51     32.46 o 
  -5  -6   2     1116.38     1246.59     73.20 o 
  -4  -6   2      183.75      171.96     31.97 o 
  -3  -6   2      543.08      557.14     46.61 o 
  -2  -6   2        4.40       24.32     17.51 o 
  -1  -6   2       32.67       29.60     11.74 o 
   0  -6   2      593.56      602.84     58.61 o 
   1  -6   2      209.03      177.22     36.28 o 
   2  -6   2      509.85      486.32     52.33 o 
   3  -6   2       52.59       69.77     32.10 o 
   4  -6   2       45.42       71.17     34.89 o 
   5  -6   2        3.14       -2.79     36.98 o 
   6  -6   2      192.07      195.36     49.54 o 
   7  -6   2        0.83       32.10     40.47 o 
   8  -6   2      150.99      131.17     53.73 o 
  -7  -5   2      889.54     1030.71    168.15 o 
  -6  -5   2       28.37       37.48     25.93 o 
  -5  -5   2      224.65      251.10     38.55 o 
  -4  -5   2        0.30       -0.42     18.73 o 
  -3  -5   2       10.82       13.28     17.51 o 
  -2  -5   2      731.23      661.10     43.17 o 
  -1  -5   2      103.06      105.26     13.06 o 
   0  -5   2      132.15      124.89     30.70 o 
   1  -5   2      274.11      237.23     36.98 o 
   2  -5   2     2875.03     2734.41    103.96 o 
   3  -5   2      385.28      352.35     43.96 o 
   4  -5   2        2.44        6.98     25.82 o 
   5  -5   2       53.77       48.14     32.79 o 
   6  -5   2      726.04      768.20     81.63 o 
   8  -5   2      105.10      121.41     53.03 o 
   9  -5   2      172.59      232.34     62.10 o 
  -8  -4   2      117.07      113.03     48.14 o 
  -7  -4   2       25.21       32.67     24.24 o 
  -6  -4   2        2.80       10.04     20.07 o 
  -5  -4   2      299.25      310.77     52.33 o 
  -4  -4   2      248.92      218.14     29.33 o 
  -3  -4   2      113.43       97.08     20.96 o 
  -2  -4   2     1816.10     1877.69     64.09 o 
  -1  -4   2       17.40       26.86     14.80 o 
   0  -4   2      227.63      249.79     34.89 o 
   1  -4   2      231.83      201.64     31.40 o 
   2  -4   2     8669.64     9085.85    179.32 o 
   3  -4   2       10.20       25.82     26.51 o 
   4  -4   2     2406.82     2430.89    110.94 o 
   5  -4   2     1442.38     1547.20     69.81 o 
   6  -4   2      499.72      425.39     44.06 o 
   7  -4   2       21.31       11.43     26.16 o 
   8  -4   2        0.14      -12.75     31.05 o 
   9  -4   2        0.01        7.12     31.84 o 
  -8  -3   2        3.96        0.70     37.68 o 
  -7  -3   2       40.30       64.03     34.19 o 
  -6  -3   2       49.10       52.84     23.40 o 
  -5  -3   2      168.13      176.36     28.37 o 
  -4  -3   2      246.69      240.33     17.75 o 
  -3  -3   2     4338.33     4571.14     96.92 o 
  -2  -3   2     2203.92     2167.00     61.12 o 
  -1  -3   2      901.88      947.50     63.49 o 
   0  -3   2    13241.90    12904.65    131.21 o 
   1  -3   2     8588.93     8104.14    141.64 o 
   2  -3   2       41.68       26.51     18.84 o 
   3  -3   2     4595.59     4682.49     93.74 o 
   4  -3   2      976.91     1020.03     50.81 o 
   5  -3   2        3.90        3.37     20.93 o 
   6  -3   2       83.30      119.94     30.05 o 
   7  -3   2       29.37       14.30     37.33 o 
   8  -3   2        2.44      -12.26     25.62 o 
   9  -3   2       17.53       26.10     28.34 o 
  -8  -2   2      105.32      123.50     44.65 o 
  -7  -2   2      833.34      809.45     57.89 o 
  -6  -2   2        1.61        8.88     19.72 o 
  -5  -2   2     1032.22     1037.24     54.24 o 
  -4  -2   2        1.65        3.84     15.29 o 
  -3  -2   2     1460.93     1479.04     33.60 o 
  -2  -2   2      310.77      303.23     12.95 o 
  -1  -2   2     1097.92     1087.37     43.96 o 
   0  -2   2      839.53      840.56     26.85 o 
   1  -2   2       46.68       51.63     17.44 o 
   2  -2   2        0.78       -0.66     17.09 o 
   3  -2   2      163.61      136.06     26.51 o 
   4  -2   2      312.56      311.89     41.86 o 
   5  -2   2      275.76      349.56     50.93 o 
   6  -2   2        4.72       -6.28     28.61 o 
   7  -2   2        0.75      -18.14     30.00 o 
   8  -2   2      163.36      122.80     44.65 o 
   9  -2   2       53.08       50.24     41.86 o 
  -8  -1   2      319.82      330.04     41.01 o 
  -7  -1   2      192.22      176.27     30.27 o 
  -6  -1   2      205.98      162.90     27.35 o 
  -5  -1   2      116.44      105.33     21.20 o 
  -4  -1   2       11.97        7.98     15.04 o 
  -3  -1   2       92.09       95.37     15.89 o 
  -2  -1   2      192.37      180.23     12.70 o 
  -1  -1   2     4416.03     4390.29     41.61 o 
   0  -1   2      436.67      337.16     71.83 o 
   1  -1   2      280.75      287.87     15.49 o 
   2  -1   2      388.03      421.43     34.89 o 
   3  -1   2      153.27      145.13     27.21 o 
   4  -1   2      401.37      417.24     46.75 o 
   5  -1   2       16.06       17.44     25.82 o 
   6  -1   2     3494.19     3442.60    152.80 o 
   7  -1   2        4.01       27.21     34.19 o 
   8  -1   2      100.74       57.91     41.86 o 
   9  -1   2        0.22       15.35     40.47 o 
  -8   0   2        2.90       -2.08     22.44 o 
  -7   0   2        0.32       -2.00     18.99 o 
  -6   0   2       78.04       48.20     23.17 o 
  -5   0   2        5.99       -2.09     20.23 o 
  -4   0   2      269.32      237.93     32.10 o 
  -3   0   2     1708.21     1814.80     66.98 o 
  -2   0   2     3445.39     3609.93     54.44 o 
  -1   0   2     3026.30     3026.06     60.00 o 
   1   0   2      889.61      833.42     46.05 o 
   2   0   2    10816.03    11379.70    139.53 o 
   3   0   2     1515.05     1556.06     45.72 o 
   4   0   2     9445.11     9865.70    136.61 o 
   5   0   2      142.60      124.62     21.75 o 
   6   0   2      162.15      127.58     25.41 o 
   7   0   2        0.86      -16.05     27.91 o 
   8   0   2        2.05      -16.05     34.19 o 
   9   0   2        9.91       16.75     39.77 o 
  -8   1   2       13.87       24.57     25.93 o 
  -7   1   2      131.47       68.38     40.47 o 
  -6   1   2      656.59      637.03     64.19 o 
  -5   1   2     4204.32     4495.48    140.94 o 
  -4   1   2      944.28      946.12     57.91 o 
  -3   1   2      253.03      243.51     27.91 o 
  -2   1   2       11.58       20.55      9.15 o 
  -1   1   2     1134.73     1067.57     24.01 o 
   0   1   2      937.59      955.22     23.83 o 
   1   1   2     6874.43     7313.32     63.40 o 
   2   1   2     1418.42     1391.94     39.15 o 
   3   1   2       39.50       31.61     12.08 o 
   4   1   2       55.72       61.37     16.59 o 
   5   1   2      115.57       96.89     21.75 o 
   6   1   2        5.27       13.40     18.87 o 
   7   1   2        6.67       -7.68     30.00 o 
   8   1   2       14.52       36.98     39.07 o 
  -8   2   2      598.55      536.55     69.77 o 
  -7   2   2      835.18      735.41     76.75 o 
  -6   2   2       45.67       44.65     29.30 o 
  -5   2   2     1893.82     1927.13     90.70 o 
  -4   2   2     1657.31     1707.13     52.76 o 
  -3   2   2      568.99      559.19     26.89 o 
  -2   2   2     1940.20     2061.59     82.68 o 
  -1   2   2     1758.29     1752.69     39.64 o 
   0   2   2      570.45      553.88     24.39 o 
   1   2   2      163.52      156.83     13.05 o 
   2   2   2      537.65      546.00     21.83 o 
   3   2   2       74.35       68.37     12.49 o 
   4   2   2      280.45      246.94     27.33 o 
   5   2   2      100.22       90.75     22.05 o 
   6   2   2      384.36      325.84     57.21 o 
   7   2   2       37.79       30.70     34.89 o 
   8   2   2      587.27      634.24     86.52 o 
  -9   3   2      115.06      141.64     46.75 o 
  -8   3   2       14.15       27.91     36.28 o 
  -7   3   2     1121.67     1160.82     62.63 o 
  -6   3   2      236.00      232.50     34.54 o 
  -5   3   2      637.61      606.65     39.71 o 
  -4   3   2        3.25       17.44     23.03 o 
  -3   3   2        9.85       -2.79     17.44 o 
  -2   3   2        4.03       -3.84     12.33 o 
  -1   3   2      182.85      200.73     18.99 o 
   0   3   2       15.68       10.90     15.70 o 
   1   3   2      324.26      282.96     21.29 o 
   2   3   2      998.40      988.30     30.46 o 
   3   3   2      932.61     1047.67     34.04 o 
   4   3   2     1232.65     1263.94     59.31 o 
   5   3   2      342.63      381.74     37.70 o 
   6   3   2      736.57      648.19     77.45 o 
   7   3   2        0.59        7.68     35.58 o 
   8   3   2       50.19       22.33     41.17 o 
  -9   4   2      182.47      159.08     52.33 o 
  -8   4   2       36.09       60.00     41.86 o 
  -7   4   2        5.34      -14.65     32.10 o 
  -6   4   2        0.12      -17.44     30.70 o 
  -5   4   2       50.32       48.14     30.70 o 
  -4   4   2     1204.87     1234.98     72.56 o 
  -3   4   2      195.34      191.88     30.70 o 
  -2   4   2      109.50       87.22     18.25 o 
  -1   4   2      625.03      562.64     39.42 o 
   0   4   2     1430.50     1365.03     45.47 o 
   1   4   2     1416.98     1370.45     45.87 o 
   2   4   2      967.92      922.36     31.55 o 
   3   4   2     4733.90     4832.40     73.05 o 
   4   4   2      609.17      599.43     45.04 o 
   5   4   2       64.90       64.54     24.18 o 
   6   4   2       26.35       11.16     32.79 o 
   7   4   2       10.88       49.54     41.86 o 
  -9   5   2        2.55       30.00     40.47 o 
  -8   5   2       20.34       70.47     41.17 o 
  -7   5   2        2.34      -20.93     32.79 o 
  -6   5   2      144.78      134.66     40.47 o 
  -5   5   2       62.44       37.68     27.91 o 
  -4   5   2      660.10      710.29     59.31 o 
  -3   5   2      230.83      192.42     35.58 o 
  -2   5   2     3079.69     2938.21     76.24 o 
  -1   5   2     2262.83     2269.31     66.29 o 
   0   5   2      373.30      358.10     28.96 o 
   1   5   2     1155.07     1129.46     46.02 o 
   2   5   2      295.40      285.45     25.14 o 
   3   5   2      482.21      407.44     56.17 o 
   4   5   2       99.61       95.51     28.91 o 
   5   5   2       18.37       52.50     26.86 o 
   6   5   2       27.37       39.77     39.07 o 
   7   5   2      103.20       64.19     45.35 o 
  -8   6   2       37.38       78.84     44.65 o 
  -7   6   2      170.14      209.32     55.82 o 
  -6   6   2       67.42       38.84     25.93 o 
  -5   6   2        2.40       -9.25     23.92 o 
  -4   6   2      661.63      653.44     48.06 o 
  -3   6   2     1736.52     1732.79     69.10 o 
  -2   6   2     1130.11     1075.54     52.05 o 
  -1   6   2      614.27      606.92     38.89 o 
   0   6   2        8.58       14.31     15.98 o 
   1   6   2      194.93      183.47     24.64 o 
   2   6   2       40.49       57.91     33.49 o 
   3   6   2      184.04      279.79     55.12 o 
   4   6   2       60.03       82.81     26.61 o 
   5   6   2      255.53      205.68     34.37 o 
   6   6   2      565.84      594.47     85.82 o 
   7   6   2       58.40       52.33     50.93 o 
  -8   7   2        4.75       14.65     43.26 o 
  -7   7   2      249.16      274.21     64.19 o 
  -6   7   2      299.11      326.07     43.49 o 
  -5   7   2       18.54        5.74     27.58 o 
  -4   7   2       45.96       14.21     25.32 o 
  -3   7   2       50.08       38.42     22.19 o 
  -2   7   2      256.08      256.09     31.82 o 
  -1   7   2      326.54      331.26     33.38 o 
   0   7   2       74.38       63.96     21.79 o 
   1   7   2      480.43      491.20     64.19 o 
   2   7   2      562.28      635.63     76.75 o 
   3   7   2     1124.74     1192.42    104.66 o 
   4   7   2      454.18      470.27     73.96 o 
   5   7   2        9.67       29.30     44.65 o 
   6   7   2       60.66       83.03     48.84 o 
  -8   8   2       58.34       69.77     50.93 o 
  -7   8   2       27.11       30.00     44.65 o 
  -6   8   2        0.81       -2.37     28.60 o 
  -5   8   2       14.93       14.84     25.10 o 
  -4   8   2       21.81       34.89     26.64 o 
  -3   8   2      311.33      295.00     37.23 o 
  -2   8   2      386.06      376.61     38.94 o 
  -1   8   2     1385.65     1399.09     66.54 o 
   0   8   2      307.42      339.72     36.34 o 
   1   8   2     1110.55     1246.15    102.57 o 
   2   8   2      168.09      144.43     47.45 o 
   3   8   2       42.35       24.42     36.28 o 
   4   8   2      103.63      112.33     48.14 o 
   5   8   2       13.42       20.93     46.75 o 
  -7   9   2       12.57       42.56     46.05 o 
  -6   9   2        0.89        7.68     43.26 o 
  -5   9   2       12.57       12.99     26.94 o 
  -4   9   2       19.39        9.30     25.60 o 
  -3   9   2      956.91      950.12     61.65 o 
  -2   9   2       73.26       86.94     27.87 o 
  -1   9   2      519.81      534.49     46.53 o 
   0   9   2       74.44       98.38     42.56 o 
   1   9   2      200.66      141.64     47.45 o 
   2   9   2       16.35       18.14     39.07 o 
   3   9   2        6.86       -9.77     32.79 o 
   4   9   2        2.14       55.82     42.56 o 
  -6  10   2       58.30       95.59     55.82 o 
  -5  10   2      339.52      398.03     50.48 o 
  -4  10   2       77.76       65.27     29.82 o 
  -3  10   2      157.60      152.12     34.78 o 
  -2  10   2        9.39       26.08     25.40 o 
  -1  10   2       35.23       53.03     40.47 o 
   0  10   2      111.37      106.75     44.65 o 
   1  10   2       29.32       38.38     38.38 o 
   2  10   2        9.43       27.91     43.26 o 
   3  10   2       10.90       16.75     42.56 o 
  -5  11   2       50.18       55.82     50.24 o 
  -4  11   2        3.13       20.45     29.82 o 
  -3  11   2       16.29       34.59     29.28 o 
  -2  11   2       49.76       90.01     45.35 o 
  -1  11   2       16.17       -1.40     43.26 o 
   0  11   2      108.87      118.61     50.93 o 
   1  11   2       43.05       49.54     43.26 o 
   2  11   2       99.03      138.15     55.12 o 
  -3  12   2        0.63        7.68     39.77 o 
  -2  12   2       52.55       59.31     50.93 o 
  -1  12   2        4.23      -11.86     39.77 o 
   0  12   2       25.54       34.89     44.65 o 
   1 -13   3        1.68        0.70     41.17 o 
   2 -13   3        7.92        3.49     39.77 o 
  -2 -12   3        4.30        9.07     44.65 o 
  -1 -12   3        0.99       16.05     37.68 o 
   0 -12   3        2.64      -32.10     36.98 o 
   1 -12   3       40.08       60.00     43.96 o 
   2 -12   3      121.52       77.45     48.14 o 
   3 -12   3      135.38       79.54     49.54 o 
   4 -12   3       19.71       39.93     33.28 o 
   5 -12   3       25.17       41.21     36.63 o 
  -3 -11   3       24.55       50.93     41.17 o 
  -2 -11   3       22.46       76.05     43.96 o 
  -1 -11   3       51.59       62.10     43.26 o 
   0 -11   3      105.36      118.61     46.05 o 
   1 -11   3      247.18      217.69     57.21 o 
   2 -11   3        3.44       18.14     37.68 o 
   3 -11   3       50.24       90.01     48.14 o 
   4 -11   3       17.08      -25.12     36.98 o 
   5 -11   3       20.37      -23.03     42.56 o 
   6 -11   3        1.07       36.28     54.42 o 
  -4 -10   3       33.05       53.73     42.56 o 
  -3 -10   3       24.80       27.91     38.38 o 
  -2 -10   3      138.34      128.38     46.05 o 
  -1 -10   3       89.88       57.91     36.98 o 
   0 -10   3       24.77       18.84     33.49 o 
   1 -10   3       20.12       23.03     34.19 o 
   2 -10   3      117.43      159.08     48.14 o 
   3 -10   3        5.06        3.49     34.19 o 
   4 -10   3       19.37       14.65     41.17 o 
   5 -10   3       61.22       99.78     49.54 o 
   6 -10   3      129.74      133.96     60.00 o 
   7 -10   3        1.07      -25.82     43.96 o 
  -5  -9   3       54.32       57.38     41.17 o 
  -4  -9   3        0.39       -2.73     23.54 o 
  -3  -9   3        7.63        3.43     22.12 o 
  -2  -9   3       24.28       41.17     34.89 o 
  -1  -9   3       39.36       15.35     32.79 o 
   0  -9   3       22.05       42.56     36.28 o 
   1  -9   3        0.81      -10.47     32.10 o 
   2  -9   3        7.99      -32.10     32.10 o 
   3  -9   3      237.11      325.14     62.10 o 
   4  -9   3      252.66      316.77     62.10 o 
   5  -9   3      209.54      296.54     59.31 o 
   6  -9   3      235.28      282.58     69.77 o 
   7  -9   3       10.50      -37.68     52.33 o 
  -6  -8   3       90.51       90.77     38.77 o 
  -5  -8   3        0.18        6.05     25.15 o 
  -4  -8   3       55.64       60.48     26.36 o 
  -3  -8   3      179.90      154.44     31.68 o 
  -2  -8   3       11.22        9.44     21.06 o 
  -1  -8   3      459.22      458.41     62.10 o 
   0  -8   3      572.59      557.49     67.68 o 
   1  -8   3      193.58      174.43     44.65 o 
   2  -8   3      193.77      232.34     50.24 o 
   3  -8   3      346.52      367.70     57.21 o 
   4  -8   3      509.37      489.11     64.89 o 
   5  -8   3        4.18       23.03     40.47 o 
   6  -8   3      208.39      256.07     62.80 o 
   7  -8   3        0.77        9.07     45.35 o 
   8  -8   3       28.39       36.98     55.12 o 
  -7  -7   3       26.40       42.70     30.76 o 
  -6  -7   3        6.28       -0.10     27.23 o 
  -5  -7   3        0.12       -5.78     21.85 o 
  -4  -7   3        4.40      -10.21     19.98 o 
  -3  -7   3       83.53       54.13     25.40 o 
  -2  -7   3      156.02      154.13     28.37 o 
  -1  -7   3      889.03      847.05     38.86 o 
   0  -7   3      512.63      468.18     57.91 o 
   1  -7   3      441.77      449.34     55.12 o 
   2  -7   3      526.04      492.60     58.61 o 
   3  -7   3      411.23      387.94     53.03 o 
   4  -7   3        2.21       31.40     34.19 o 
   5  -7   3        0.96       23.72     38.38 o 
   6  -7   3       53.32       18.84     44.65 o 
   7  -7   3       85.05       97.68     45.35 o 
   8  -7   3       28.02       37.68     49.54 o 
  -7  -6   3       20.32       38.12     27.61 o 
  -6  -6   3      103.26      117.26     31.39 o 
  -5  -6   3      670.40      700.41     56.48 o 
  -4  -6   3       10.12        8.55     21.15 o 
  -3  -6   3      828.52      874.33     55.25 o 
  -2  -6   3      405.53      443.46     38.73 o 
  -1  -6   3      443.74      423.26     36.26 o 
   0  -6   3     2886.10     2801.39    117.22 o 
   1  -6   3     1713.91     1718.51     92.80 o 
   2  -6   3      111.65      128.38     34.19 o 
   3  -6   3       82.36       64.19     31.40 o 
   4  -6   3      181.34      159.08     40.47 o 
   5  -6   3      173.56      185.60     46.75 o 
   6  -6   3      206.11      210.71     53.73 o 
   7  -6   3      499.02      604.93     82.33 o 
   8  -6   3       59.53       90.01     50.93 o 
  -8  -5   3       25.92       30.00     42.56 o 
  -7  -5   3      348.62      271.27     61.75 o 
  -6  -5   3      122.04      121.20     30.81 o 
  -5  -5   3        8.73       14.37     20.70 o 
  -4  -5   3       60.82       56.32     22.68 o 
  -3  -5   3      432.81      405.12     36.96 o 
  -2  -5   3     7698.59     7853.89    140.52 o 
  -1  -5   3      371.85      328.27     29.85 o 
   0  -5   3      117.17       87.91     29.30 o 
   1  -5   3      529.34      498.88     48.14 o 
   2  -5   3      261.56      232.34     38.38 o 
   3  -5   3     2719.96     2837.67    120.01 o 
   4  -5   3      520.86      520.51     59.31 o 
   5  -5   3      408.13      369.10     57.21 o 
   6  -5   3     1549.39     1725.49    117.22 o 
   7  -5   3      177.15      186.29     56.52 o 
   8  -5   3      612.09      630.58     61.88 o 
  -8  -4   3       20.52       80.94     46.05 o 
  -7  -4   3        8.27       -0.53     21.75 o 
  -6  -4   3       14.89       19.92     20.43 o 
  -5  -4   3      240.09      203.27     32.02 o 
  -4  -4   3     1018.72     1023.24     55.50 o 
  -3  -4   3      370.90      314.58     31.26 o 
  -2  -4   3      208.35      199.80     23.92 o 
  -1  -4   3        2.79       -5.88     11.21 o 
   0  -4   3       10.73       20.23     14.31 o 
   1  -4   3      593.18      563.07     45.35 o 
   2  -4   3     4000.58     4062.89    123.50 o 
   3  -4   3    15712.25    16495.05    270.72 o 
   4  -4   3     7129.23     7395.30    139.58 o 
   5  -4   3      114.38      109.49     27.62 o 
   6  -4   3      404.92      418.33     43.66 o 
   7  -4   3       90.21       90.86     32.79 o 
   8  -4   3        0.92        3.53     28.34 o 
   9  -4   3        0.70       13.09     31.07 o 
  -8  -3   3       11.77       31.66     25.62 o 
  -7  -3   3      139.08      185.36     32.81 o 
  -6  -3   3       61.75       36.22     21.44 o 
  -5  -3   3       56.87       56.38     21.92 o 
  -4  -3   3       36.10       32.74     11.73 o 
  -3  -3   3     1296.03     1353.90     29.00 o 
  -2  -3   3     1452.78     1469.08     88.96 o 
  -1  -3   3       33.06       35.92     14.22 o 
   0  -3   3     1319.11     1245.05     40.70 o 
   1  -3   3   187924.80   164415.30   1073.81 o 
   2  -3   3     1739.70     1683.62     74.66 o 
   3  -3   3     1038.72     1026.57     45.59 o 
   4  -3   3      265.63      257.17     29.60 o 
   5  -3   3        0.36       -6.13     20.16 o 
   6  -3   3      288.10      224.67     48.84 o 
   7  -3   3       42.10       28.61     36.28 o 
   8  -3   3        0.07        6.06     33.84 o 
   9  -3   3       11.74       29.78     30.34 o 
  -8  -2   3       33.25       55.52     26.64 o 
  -7  -2   3      119.74       65.53     25.43 o 
  -6  -2   3       15.58       11.70     20.47 o 
  -4  -2   3      316.00      321.24     20.55 o 
  -3  -2   3     1578.01     1514.46     36.58 o 
  -2  -2   3     8705.26     8887.90     77.51 o 
  -1  -2   3    90679.02    90117.92    470.25 o 
   1  -2   3       70.30       63.24     14.05 o 
   2  -2   3      222.43      191.46     22.68 o 
   3  -2   3       29.32       25.12     18.84 o 
   4  -2   3      221.41      184.90     38.38 o 
   5  -2   3      215.71      147.92     39.07 o 
   6  -2   3      382.86      450.04     63.49 o 
   7  -2   3      121.28      175.13     50.24 o 
   8  -2   3      130.58       80.94     40.47 o 
   9  -2   3       12.38        1.40     40.47 o 
  -8  -1   3      180.74      175.95     32.46 o 
  -7  -1   3      161.79      136.45     41.51 o 
  -6  -1   3     1349.39     1296.35     48.13 o 
  -5  -1   3      475.91      459.70     27.92 o 
  -4  -1   3     5150.84     5153.16     76.21 o 
  -3  -1   3     8496.44     8478.13     87.01 o 
  -2  -1   3     3552.10     3721.57     79.96 o 
  -1  -1   3        1.28       -5.85      6.57 o 
   1  -1   3      120.24      134.35     14.78 o 
   2  -1   3       18.24       12.83     11.59 o 
   4  -1   3     8965.16     8924.67    207.23 o 
   5  -1   3      586.01      533.07     60.00 o 
   6  -1   3     1083.55     1027.76     87.22 o 
   7  -1   3      319.51      283.98     56.52 o 
   8  -1   3      114.58       49.54     41.86 o 
   9  -1   3       23.18       34.19     47.45 o 
  -8   0   3      539.48      438.17     62.80 o 
  -7   0   3      197.08      212.01     47.45 o 
  -6   0   3      110.55       94.89     23.19 o 
  -5   0   3     3825.78     3699.28    116.17 o 
  -4   0   3      185.78      152.72     20.70 o 
  -3   0   3       54.89       59.48     13.29 o 
  -2   0   3       76.23       72.08     11.49 o 
  -1   0   3      184.92      146.52     18.14 o 
   0   0   3        3.20        4.25      5.36 o 
   1   0   3     5689.65     6171.81    232.34 o 
   2   0   3     7172.82     7170.47     68.88 o 
   4   0   3      117.81      141.63     26.86 o 
   5   0   3      260.61      249.83     26.79 o 
   6   0   3      306.62      276.30     51.63 o 
   7   0   3       24.87       22.33     31.40 o 
   8   0   3       36.72       78.15     43.96 o 
  -9   1   3       21.05       34.89     32.79 o 
  -8   1   3       16.21       34.19     34.89 o 
  -7   1   3        0.91      -13.41     22.75 o 
  -6   1   3       73.43       64.12     23.17 o 
  -5   1   3        2.39        8.53     16.48 o 
  -4   1   3      157.53      146.88     21.12 o 
  -3   1   3       40.92       34.89     11.73 o 
  -2   1   3     5138.08     5178.15     63.50 o 
  -1   1   3    12245.18    12907.64    264.44 o 
   0   1   3     5321.92     5582.94     68.11 o 
   1   1   3    14800.46    14865.51    148.97 o 
   2   1   3      828.76      837.02     25.42 o 
   3   1   3      132.94      142.56     14.32 o 
   4   1   3       55.49       61.32     16.26 o 
   5   1   3       14.90       19.12     15.76 o 
   6   1   3      140.21      137.45     41.86 o 
   7   1   3       32.18       16.75     32.10 o 
   8   1   3      115.99      118.61     48.14 o 
  -8   2   3       60.99       58.61     35.58 o 
  -7   2   3       11.99      -11.16     31.40 o 
  -6   2   3       73.38       81.63     38.38 o 
  -5   2   3      416.61      402.57     30.42 o 
  -4   2   3        1.06        3.27     11.46 o 
  -3   2   3      783.02      802.63     33.64 o 
  -2   2   3     5284.15     5187.18     73.11 o 
  -1   2   3     7859.74     8330.65    126.29 o 
   0   2   3      718.57      676.25     28.37 o 
   1   2   3      548.97      527.05     44.65 o 
   2   2   3      430.40      429.77     20.90 o 
   3   2   3       98.42      104.60     15.13 o 
   4   2   3       21.84       14.75     15.49 o 
   5   2   3      779.93      795.24     48.45 o 
   6   2   3     1054.88      960.78     92.80 o 
   7   2   3       31.55       26.51     34.89 o 
   8   2   3       16.03       19.54     38.38 o 
  -9   3   3       11.12       31.40     34.19 o 
  -8   3   3      319.68      279.79     57.21 o 
  -7   3   3        1.13       -7.42     21.85 o 
  -6   3   3      316.84      349.22     29.67 o 
  -5   3   3       39.30       66.68     21.36 o 
  -3   3   3      393.34      355.79     26.28 o 
  -2   3   3      194.52      171.24     19.11 o 
  -1   3   3     1261.27     1244.44     41.43 o 
   0   3   3        0.72       -1.26     11.09 o 
   1   3   3        2.67       -9.77     11.35 o 
   2   3   3      108.48      106.03     14.86 o 
   3   3   3     2754.01     2846.32     57.93 o 
   4   3   3     2537.75     2703.32     60.46 o 
   5   3   3       49.33       59.66     23.19 o 
   6   3   3       99.02       41.86     36.28 o 
   7   3   3      134.08       97.68     44.65 o 
   8   3   3       92.69       83.73     46.05 o 
  -9   4   3       50.70       92.80     44.65 o 
  -8   4   3       10.51       12.56     36.28 o 
  -7   4   3       67.09       65.59     36.98 o 
  -6   4   3      159.94      175.89     39.07 o 
  -5   4   3       95.45       73.89     22.94 o 
  -4   4   3      456.15      459.96     34.70 o 
  -3   4   3      245.46      236.34     34.54 o 
  -2   4   3       12.86        1.40     13.81 o 
  -1   4   3      128.61      120.38     19.24 o 
   0   4   3      533.95      555.38     31.89 o 
   1   4   3     4782.91     4844.10    114.43 o 
   2   4   3     2196.19     2155.07     60.78 o 
   3   4   3     1303.83     1367.76     49.45 o 
   4   4   3      101.11       85.69     25.47 o 
   5   4   3       11.48       14.65     32.10 o 
   6   4   3       16.58       55.82     37.68 o 
   7   4   3      167.49      204.44     56.52 o 
  -9   5   3        3.00       20.93     42.56 o 
  -8   5   3        7.48       43.96     40.47 o 
  -7   5   3       33.38       17.44     34.89 o 
  -6   5   3      259.57      245.76     37.13 o 
  -5   5   3       13.52        2.56     20.94 o 
  -4   5   3      438.71      392.20     35.54 o 
  -3   5   3      592.61      596.64     39.32 o 
  -2   5   3      654.07      623.75     38.04 o 
  -1   5   3     2057.59     2052.00     64.84 o 
   0   5   3      778.44      727.87     39.24 o 
   1   5   3      924.53      931.17     43.89 o 
   2   5   3      447.96      404.89     31.11 o 
   3   5   3      907.08      952.74     56.13 o 
   4   5   3      225.42      215.99     33.19 o 
   5   5   3       45.14       20.93     34.19 o 
   6   5   3       25.82       20.93     37.68 o 
   7   5   3       49.59       31.40     41.86 o 
  -8   6   3        6.59       17.44     37.68 o 
  -7   6   3        8.06       -6.28     34.19 o 
  -6   6   3      178.98      192.86     33.86 o 
  -5   6   3      176.77      171.39     31.09 o 
  -4   6   3      178.62      155.57     36.28 o 
  -3   6   3     2941.50     2753.97    117.22 o 
  -2   6   3     1236.65     1228.92     56.49 o 
  -1   6   3     1255.94     1283.37     56.91 o 
   0   6   3      195.70      202.37     25.81 o 
   1   6   3      278.84      256.77     29.28 o 
   2   6   3       38.45       48.14     32.79 o 
   3   6   3      104.85      110.94     43.26 o 
   4   6   3       63.06       72.59     24.98 o 
   5   6   3      179.48      127.68     48.14 o 
   6   6   3        0.16       10.47     39.07 o 
  -8   7   3      171.40      221.88     60.00 o 
  -7   7   3       61.69       43.26     40.47 o 
  -6   7   3      302.76      274.21     60.00 o 
  -5   7   3       52.77       70.43     39.07 o 
  -4   7   3       77.80       42.44     26.09 o 
  -3   7   3      415.75      385.93     39.46 o 
  -2   7   3     1437.77     1385.16     64.37 o 
  -1   7   3      194.05      146.87     28.12 o 
   0   7   3       15.59       13.31     20.26 o 
   1   7   3        1.49       -2.09     27.91 o 
   2   7   3       58.09       51.63     36.98 o 
   3   7   3      828.90      821.93     90.70 o 
   4   7   3      240.42      196.76     53.73 o 
   5   7   3       95.81       99.78     47.45 o 
   6   7   3        0.91      -19.54     39.77 o 
  -8   8   3      121.45      196.06     65.59 o 
  -7   8   3       35.80       36.28     43.96 o 
  -6   8   3       64.47       57.91     48.14 o 
  -5   8   3       64.55       83.89     29.70 o 
  -4   8   3      174.29      169.80     33.66 o 
  -3   8   3        1.66      -16.47     22.63 o 
  -2   8   3       15.30       16.11     22.44 o 
  -1   8   3      192.30      172.46     32.52 o 
   0   8   3      244.76      209.62     32.58 o 
   1   8   3      544.86      577.72     72.56 o 
   2   8   3      523.15      586.79     77.45 o 
   3   8   3      270.05      229.55     56.52 o 
   4   8   3       21.99      -21.63     34.89 o 
   5   8   3      102.02      129.08     56.52 o 
  -7   9   3       27.64       14.65     43.96 o 
  -6   9   3        7.71       37.68     46.75 o 
  -5   9   3       74.05       66.41     31.01 o 
  -4   9   3        8.85       -3.94     24.42 o 
  -3   9   3      190.56      195.20     34.00 o 
  -2   9   3      232.76      217.79     35.51 o 
  -1   9   3      421.97      417.12     42.66 o 
   0   9   3        0.68       12.56     32.79 o 
   1   9   3      148.84      126.99     45.35 o 
   2   9   3      118.71      110.24     46.75 o 
   3   9   3        1.84       34.89     42.56 o 
   4   9   3        0.28       -3.49     40.47 o 
  -6  10   3       53.87       50.93     52.33 o 
  -5  10   3      137.24      122.80     55.12 o 
  -4  10   3       22.53       32.01     29.59 o 
  -3  10   3       32.71       41.82     26.80 o 
  -2  10   3        0.40       -5.64     24.91 o 
  -1  10   3      171.74      240.72     55.82 o 
   0  10   3      122.19      118.61     47.45 o 
   1  10   3        9.66       19.54     38.38 o 
   2  10   3        1.90       16.05     41.17 o 
   3  10   3       53.13       11.16     43.26 o 
  -5  11   3       11.50       14.65     46.75 o 
  -4  11   3      117.86      132.22     35.51 o 
  -3  11   3       23.53       28.67     31.82 o 
  -2  11   3        0.08       -4.19     42.56 o 
  -1  11   3        0.81        0.70     39.77 o 
   0  11   3       12.11       27.91     40.47 o 
   1  11   3       53.20       78.84     45.35 o 
   2  11   3        0.73        7.68     43.96 o 
  -3  12   3        0.33        2.79     47.45 o 
  -2  12   3       24.47       19.54     48.14 o 
  -1  12   3       41.83       43.26     50.24 o 
   1 -13   4        3.07       11.16     46.75 o 
   2 -13   4        1.13       40.47     48.14 o 
  -2 -12   4        2.05        0.70     40.47 o 
  -1 -12   4        6.69       30.00     41.17 o 
   0 -12   4        5.95       24.42     40.47 o 
   1 -12   4      105.33      109.54     48.14 o 
   2 -12   4       78.22       88.61     48.84 o 
   3 -12   4       98.64       97.68     49.54 o 
   4 -12   4        7.94      -11.16     39.77 o 
   5 -12   4       39.78       54.42     51.63 o 
  -3 -11   4       23.49       62.10     44.65 o 
  -2 -11   4       36.92       53.03     40.47 o 
  -1 -11   4      101.45      115.82     46.05 o 
   0 -11   4       39.88       55.82     39.77 o 
   1 -11   4      111.52      120.71     48.14 o 
   2 -11   4       28.47       43.26     40.47 o 
   3 -11   4      129.35      131.17     48.84 o 
   4 -11   4       36.91       62.10     48.84 o 
   5 -11   4        6.14      -34.89     40.47 o 
   6 -11   4       34.18       -2.09     48.84 o 
  -4 -10   4       86.40       66.76     30.18 o 
  -3 -10   4       50.43       37.68     39.07 o 
  -2 -10   4       46.19       32.10     34.89 o 
  -1 -10   4      204.64      152.11     48.14 o 
   0 -10   4       44.90        9.77     32.10 o 
   1 -10   4       94.14       80.94     41.86 o 
   2 -10   4       92.90      138.15     48.14 o 
   3 -10   4        6.75       52.33     41.17 o 
   4 -10   4        4.15      -31.40     41.17 o 
   5 -10   4       14.35        0.70     44.65 o 
   6 -10   4        0.32        6.98     47.45 o 
   7 -10   4        0.54      -44.65     47.45 o 
  -5  -9   4       34.68       47.05     53.38 o 
  -4  -9   4       18.67       27.54     25.23 o 
  -3  -9   4      101.10       94.71     29.28 o 
  -2  -9   4       51.14       25.12     33.49 o 
   0  -9   4        0.45        0.70     34.19 o 
   1  -9   4        0.00        3.49     32.10 o 
   2  -9   4        5.13      -13.95     35.58 o 
   3  -9   4       67.86       69.77     41.17 o 
   4  -9   4       98.62      170.25     52.33 o 
   5  -9   4        4.09       24.42     43.96 o 
   6  -9   4       83.95      115.13     55.82 o 
   7  -9   4        7.54       -2.79     53.73 o 
  -6  -8   4       24.49       35.62     29.35 o 
  -5  -8   4       17.97       38.51     27.01 o 
  -4  -8   4       77.40       36.13     25.53 o 
  -3  -8   4       82.34       66.02     25.53 o 
  -2  -8   4       22.06       35.93     23.68 o 
  -1  -8   4      185.79      145.83     43.26 o 
   0  -8   4      916.18      904.96     81.63 o 
   1  -8   4       82.94       94.19     37.68 o 
   2  -8   4       33.63       22.33     34.89 o 
   3  -8   4        8.12       29.30     37.68 o 
   4  -8   4      134.35      126.99     46.75 o 
   5  -8   4        9.65       -9.77     40.47 o 
   6  -8   4      149.79      227.46     60.00 o 
   7  -8   4      147.61      139.55     53.03 o 
   8  -8   4       36.77      106.75     63.49 o 
  -7  -7   4        2.11       13.00     29.06 o 
  -6  -7   4        0.07       25.48     28.42 o 
  -5  -7   4        4.53       28.12     24.82 o 
  -4  -7   4       14.59       26.77     22.55 o 
  -3  -7   4       15.25       25.01     21.46 o 
  -2  -7   4      475.64      481.79     43.61 o 
  -1  -7   4      520.10      509.46     41.64 o 
   0  -7   4       57.53       39.77     32.10 o 
   1  -7   4      984.59      930.07     74.66 o 
   2  -7   4        2.99        2.09     27.91 o 
   3  -7   4       37.71       28.61     32.10 o 
   4  -7   4       17.73       53.03     36.28 o 
   5  -7   4        0.27       29.30     38.38 o 
   6  -7   4        0.26      -20.23     37.68 o 
   7  -7   4       41.53       39.77     43.96 o 
   8  -7   4       28.31       16.05     52.33 o 
  -7  -6   4       20.55       36.77     26.80 o 
  -6  -6   4      167.59      191.28     38.14 o 
  -5  -6   4      321.86      360.76     42.43 o 
  -4  -6   4       22.97       17.95     22.68 o 
  -3  -6   4      105.85       95.61     24.91 o 
  -2  -6   4     1111.17     1129.63     59.70 o 
  -1  -6   4      141.93      123.26     22.91 o 
   0  -6   4      333.38      257.46     42.56 o 
   1  -6   4      135.79      134.66     34.89 o 
   2  -6   4        2.24       -9.77     24.42 o 
   3  -6   4       46.27       48.14     29.30 o 
   4  -6   4        9.71      -20.23     32.79 o 
   5  -6   4       81.84       91.40     41.17 o 
   6  -6   4       41.99        7.68     37.68 o 
   7  -6   4       96.14      101.87     49.54 o 
   8  -6   4      200.13      212.11     64.19 o 
  -8  -5   4        7.31      -10.06     25.64 o 
  -7  -5   4       13.67       38.68     27.83 o 
  -6  -5   4      417.35      445.18     53.38 o 
  -5  -5   4       22.01       32.07     23.17 o 
  -4  -5   4     1886.02     1992.32     84.77 o 
  -2  -5   4      434.36      473.04     63.84 o 
  -1  -5   4       58.31       47.85     18.50 o 
   0  -5   4        2.71      -13.73     14.05 o 
   1  -5   4      769.81      734.71     56.52 o 
   2  -5   4      133.76      130.48     30.70 o 
   3  -5   4      239.83      295.84     44.65 o 
   4  -5   4      151.37      125.59     38.38 o 
   5  -5   4        5.30       11.16     35.58 o 
   6  -5   4      634.26      697.73     79.54 o 
   7  -5   4       31.76       25.11     29.99 o 
   8  -5   4      237.53      269.59     44.86 o 
  -8  -4   4       53.21       29.68     26.23 o 
  -7  -4   4       22.52       10.10     23.83 o 
  -6  -4   4      514.29      595.76     52.33 o 
  -5  -4   4      155.13      148.74     30.48 o 
  -4  -4   4      474.17      515.87     45.70 o 
  -3  -4   4       10.97      -14.05     14.05 o 
  -2  -4   4      101.72       86.84     18.73 o 
  -1  -4   4      250.96      243.83     24.61 o 
   0  -4   4       57.83       59.31     24.77 o 
   1  -4   4      954.24      886.82     57.21 o 
   2  -4   4     1865.79     1719.91     79.54 o 
   3  -4   4     2502.52     2747.66    115.13 o 
   4  -4   4       74.76       41.92     22.25 o 
   5  -4   4       23.11       19.15     22.68 o 
   6  -4   4      178.31      182.07     36.24 o 
   7  -4   4        0.40       -8.61     27.12 o 
   8  -4   4       76.89      104.82     36.63 o 
  -8  -3   4      402.88      461.97     49.34 o 
  -7  -3   4      174.38      193.83     34.16 o 
  -6  -3   4       71.48       64.60     24.07 o 
  -5  -3   4      111.51      115.76     24.88 o 
  -4  -3   4       93.56       87.92     14.35 o 
  -3  -3   4     1620.38     1638.10     36.16 o 
  -2  -3   4     2370.71     2307.62     38.29 o 
  -1  -3   4    10471.60    10625.87    135.71 o 
   0  -3   4    10560.62    10639.28     94.56 o 
   1  -3   4     8005.78     8280.59    132.92 o 
   2  -3   4     3301.60     3448.88    107.45 o 
   3  -3   4      630.07      622.19     39.20 o 
   4  -3   4      437.06      450.03     38.23 o 
   5  -3   4        3.19       31.40     30.70 o 
   6  -3   4      140.37      144.43     43.96 o 
   7  -3   4        4.76       30.70     35.58 o 
   8  -3   4       36.72       53.73     45.35 o 
   9  -3   4        3.74       25.75     32.79 o 
  -8  -2   4       70.57      107.45     41.86 o 
  -7  -2   4       60.53       53.89     25.40 o 
  -6  -2   4        1.39        9.07     19.73 o 
  -5  -2   4       19.24       16.58     13.72 o 
  -4  -2   4     3053.90     3091.72     58.01 o 
  -3  -2   4     7354.54     7074.07    137.21 o 
  -2  -2   4    13983.23    14325.65    131.69 o 
  -1  -2   4     1651.03     1683.75     32.09 o 
   0  -2   4     3055.03     3178.74     65.42 o 
   1  -2   4       65.36       57.14     11.64 o 
   2  -2   4      191.61      200.28     20.72 o 
   3  -2   4       62.35       80.94     23.03 o 
   4  -2   4     1597.48     1671.76     95.59 o 
   5  -2   4       20.11       39.77     32.10 o 
   6  -2   4        2.07       -0.70     30.70 o 
   7  -2   4        1.21        9.07     33.49 o 
  -9  -1   4        6.61       13.95     34.89 o 
  -8  -1   4      274.59      346.07     60.70 o 
  -7  -1   4       72.36       55.76     23.17 o 
  -6  -1   4      716.16      739.27     37.66 o 
  -5  -1   4     4875.63     4652.29     96.09 o 
  -4  -1   4     8826.15     8855.20    101.65 o 
  -3  -1   4       93.25       94.03     12.70 o 
  -2  -1   4     2310.21     2375.82     39.02 o 
  -1  -1   4       69.87       59.92     10.05 o 
   0  -1   4      342.76      341.11     14.00 o 
   1  -1   4      214.91      201.25     17.51 o 
   2  -1   4        9.44        6.85     12.02 o 
   3  -1   4       19.29       12.49     12.80 o 
   4  -1   4       36.72       57.21     25.12 o 
   5  -1   4      119.68      102.99     21.03 o 
   6  -1   4      266.55      231.65     47.45 o 
   7  -1   4        6.58       -3.49     33.49 o 
   8  -1   4       25.96       -6.28     36.98 o 
  -9   0   4      136.39      131.17     42.56 o 
  -8   0   4      240.80      254.67     51.63 o 
  -7   0   4     6699.14     7031.84    153.87 o 
  -6   0   4      240.00      290.59     30.83 o 
  -5   0   4      175.92      171.62     23.92 o 
  -4   0   4      243.13      227.95     22.55 o 
  -3   0   4       41.08       27.67     18.14 o 
  -2   0   4     1424.48     1463.60     30.70 o 
  -1   0   4       16.06       18.84     19.54 o 
   0   0   4      986.14      958.19     35.93 o 
   1   0   4     4968.88     4971.68     74.99 o 
   3   0   4       20.45       32.00     10.45 o 
   4   0   4       96.83       99.61     17.53 o 
   5   0   4     1416.96     1327.19     73.96 o 
   6   0   4      170.08      143.73     43.96 o 
   7   0   4      684.20      638.42     78.84 o 
   8   0   4      122.91      105.36     46.05 o 
  -9   1   4      646.66      615.40     78.15 o 
  -7   1   4      304.71      295.92     36.76 o 
  -6   1   4      143.42      166.29     27.14 o 
  -5   1   4       19.34        8.93     17.51 o 
  -4   1   4      230.58      233.11     27.21 o 
  -3   1   4        5.72        6.38      7.95 o 
  -2   1   4     1586.98     1502.67     48.84 o 
  -1   1   4    10944.89    11577.08    102.74 o 
   1   1   4      590.95      598.41     28.56 o 
   2   1   4     1404.34     1457.79     33.65 o 
   3   1   4      329.99      291.03     19.25 o 
   4   1   4      299.60      312.94     22.59 o 
   5   1   4      769.80      626.56     69.08 o 
   6   1   4      322.47      280.49     55.82 o 
   7   1   4       74.17       37.68     33.49 o 
   8   1   4       15.53       16.75     39.07 o 
  -8   2   4       57.15       31.40     36.28 o 
  -7   2   4       23.13       27.91     29.30 o 
  -6   2   4      192.58      210.47     23.42 o 
  -5   2   4       31.90       30.69     14.43 o 
  -4   2   4    12208.14    12868.34    117.37 o 
  -3   2   4        4.10       14.28     12.38 o 
  -1   2   4      891.51      902.56     30.68 o 
   0   2   4     1672.30     1624.04     45.04 o 
   1   2   4      719.80      705.26     32.78 o 
   2   2   4      133.77      130.11     14.30 o 
   3   2   4      396.94      387.03     22.64 o 
   4   2   4       24.46       11.29     13.72 o 
   5   2   4       19.65       14.65     28.61 o 
   6   2   4      326.44      229.55     51.63 o 
   7   2   4        7.02       13.26     37.68 o 
   8   2   4       87.89       90.70     46.05 o 
  -9   3   4       35.14       43.26     37.68 o 
  -8   3   4        7.71        2.09     32.10 o 
  -7   3   4        5.63        0.70     30.00 o 
  -6   3   4     3871.46     3926.98    104.28 o 
  -5   3   4      257.22      218.44     27.83 o 
  -4   3   4      373.54      354.84     29.33 o 
  -3   3   4       11.50      -12.74     12.74 o 
  -2   3   4        0.85       10.58     13.21 o 
  -1   3   4      112.81      115.48     17.38 o 
   0   3   4       27.38       19.28     13.21 o 
   1   3   4       61.05       65.73     17.38 o 
   2   3   4      803.59      755.70     38.05 o 
   3   3   4       11.07       13.39     11.90 o 
   4   3   4      564.94      579.32     31.47 o 
   5   3   4        1.37      -21.63     27.91 o 
   6   3   4      268.93      224.67     55.12 o 
   7   3   4      190.73      163.27     50.24 o 
  -9   4   4       61.06       57.91     41.17 o 
  -8   4   4      195.93      206.53     53.03 o 
  -7   4   4        7.89       42.56     32.10 o 
  -6   4   4       68.75       30.00     34.19 o 
  -5   4   4       10.85       21.91     18.61 o 
  -4   4   4       80.40       57.66     27.21 o 
  -3   4   4       17.13        4.40     15.89 o 
  -2   4   4      163.65      144.80     21.36 o 
  -1   4   4      872.76      879.85     52.68 o 
   0   4   4     5619.77     5906.20    179.67 o 
   1   4   4      106.78      104.33     19.66 o 
   2   4   4     1480.63     1431.18     53.28 o 
   3   4   4        8.30       24.81     14.64 o 
   4   4   4     1035.02      936.29     54.15 o 
   5   4   4       35.69       43.26     36.28 o 
   6   4   4      117.68       71.17     41.86 o 
   7   4   4      276.04      236.53     62.10 o 
  -9   5   4       16.21       41.17     41.17 o 
  -8   5   4        1.89       11.16     36.28 o 
  -7   5   4       21.10       46.75     36.28 o 
  -6   5   4       38.71      -13.26     34.19 o 
  -5   5   4      161.45      141.14     35.24 o 
  -4   5   4      698.07      711.47     44.93 o 
  -3   5   4     2018.65     1896.62     65.68 o 
  -2   5   4     2476.07     2486.50     73.69 o 
  -1   5   4     1070.90      996.68     48.28 o 
   0   5   4     7604.83     8091.16    133.59 o 
   1   5   4       43.68       55.21     22.68 o 
   2   5   4     1341.75     1366.92     56.13 o 
   3   5   4      445.90      460.50     63.49 o 
   4   5   4      295.92      335.03     38.25 o 
   5   5   4        7.27      -13.95     29.30 o 
   6   5   4        2.76      -32.10     32.10 o 
   7   5   4       60.99       41.86     46.75 o 
  -8   6   4        3.71        6.98     38.38 o 
  -7   6   4       62.81       58.61     41.86 o 
  -6   6   4      331.86      303.51     61.40 o 
  -5   6   4      659.33      683.75     50.66 o 
  -4   6   4      659.10      628.03     46.59 o 
  -3   6   4      877.06      906.82     51.96 o 
  -2   6   4      522.29      536.53     40.70 o 
  -1   6   4      661.49      625.48     42.92 o 
   0   6   4       45.30       39.42     20.72 o 
   1   6   4        0.46       13.06     19.22 o 
   2   6   4        9.71       -4.19     30.70 o 
   3   6   4       59.78      122.80     43.96 o 
   4   6   4      297.75      249.79     58.61 o 
   5   6   4      202.66      169.55     53.03 o 
   6   6   4       74.24       71.17     46.05 o 
  -8   7   4      419.56      432.59     77.45 o 
  -7   7   4       22.54       71.17     43.96 o 
  -6   7   4      504.36      395.61     69.08 o 
  -5   7   4       13.13       -6.87     25.32 o 
  -4   7   4       12.86       15.99     21.96 o 
  -3   7   4      391.69      408.11     39.60 o 
  -2   7   4       54.57       43.43     23.40 o 
  -1   7   4        8.65       11.40     20.70 o 
   0   7   4      294.23      296.20     34.65 o 
   1   7   4      315.42      286.77     52.33 o 
   2   7   4       73.54       72.56     39.07 o 
   3   7   4     1584.29     1634.08    125.59 o 
   4   7   4        0.51       -4.88     36.98 o 
   5   7   4        0.30       32.10     39.77 o 
  -7   8   4      108.43       86.52     53.03 o 
  -6   8   4      101.05      120.71     53.73 o 
  -5   8   4       29.06       11.86     40.47 o 
  -4   8   4       81.28       55.13     27.51 o 
  -3   8   4       10.40       15.82     23.92 o 
  -2   8   4      324.93      331.83     39.47 o 
  -1   8   4      140.77      116.20     28.83 o 
   0   8   4       19.79        5.70     23.62 o 
   1   8   4     1478.30     1553.15    115.13 o 
   2   8   4       33.05       40.47     35.58 o 
   3   8   4      149.28      120.71     50.93 o 
   4   8   4        0.57       11.86     35.58 o 
   5   8   4      164.06      216.99     61.40 o 
  -7   9   4       13.26       19.54     47.45 o 
  -6   9   4       36.92       35.58     47.45 o 
  -5   9   4      115.16       94.19     48.84 o 
  -4   9   4       54.71       63.90     29.77 o 
  -3   9   4      159.36      174.76     33.78 o 
  -2   9   4       21.41       30.69     26.02 o 
  -1   9   4        4.06       13.82     24.61 o 
   0   9   4        7.39       11.16     34.89 o 
   1   9   4      102.37       82.33     43.26 o 
   2   9   4        9.59       43.96     38.38 o 
   3   9   4       45.87       69.08     50.24 o 
   4   9   4        0.26       10.47     42.56 o 
  -6  10   4       57.81       54.42     53.03 o 
  -5  10   4       52.96       32.79     46.05 o 
  -4  10   4      127.00      130.61     35.43 o 
  -3  10   4       12.57       20.87     28.60 o 
  -2  10   4        3.73       -5.94     26.09 o 
  -1  10   4        0.63       -5.58     34.19 o 
   0  10   4      106.04      170.94     53.03 o 
   1  10   4       42.79      101.17     49.54 o 
   2  10   4        5.00       -8.37     35.58 o 
   3  10   4        0.57       36.98     49.54 o 
  -5  11   4        4.45       -9.07     46.05 o 
  -4  11   4       27.76       30.00     49.54 o 
  -3  11   4        0.83       -3.89     30.81 o 
  -2  11   4        6.74       32.79     50.24 o 
  -1  11   4        0.63       22.33     47.45 o 
   0  11   4        0.09       -1.40     41.86 o 
   1  11   4        9.13       18.14     43.96 o 
   0 -13   5        3.55       18.14     44.65 o 
   1 -13   5       53.30       65.59     45.35 o 
   2 -13   5        6.40        7.68     42.56 o 
  -2 -12   5        1.05       22.33     41.17 o 
  -1 -12   5       38.99       43.96     41.86 o 
   0 -12   5       31.01       14.65     37.68 o 
   1 -12   5       34.88       65.59     47.45 o 
   2 -12   5       22.56       32.79     43.96 o 
   3 -12   5       48.18       24.42     46.75 o 
   4 -12   5        7.93        9.07     46.75 o 
   5 -12   5       16.23       12.56     54.42 o 
  -3 -11   5      237.47      270.02     63.49 o 
  -2 -11   5       92.59       87.91     43.26 o 
  -1 -11   5       35.40       41.86     39.07 o 
   0 -11   5        6.04       -7.68     32.79 o 
   1 -11   5       80.50       76.05     43.26 o 
   2 -11   5       43.75       50.93     39.07 o 
   3 -11   5      108.92      161.18     54.42 o 
   4 -11   5      124.19       87.91     50.93 o 
   5 -11   5       15.53        4.88     45.35 o 
   6 -11   5        4.29       16.75     55.82 o 
  -5 -10   5      124.49      147.53     37.41 o 
  -4 -10   5      247.22      249.53     43.88 o 
  -3 -10   5       60.56       78.21     30.34 o 
  -2 -10   5       28.20       36.98     35.58 o 
  -1 -10   5      278.76      231.65     53.03 o 
   0 -10   5       82.21       71.17     41.86 o 
   1 -10   5       55.38       34.19     38.38 o 
   2 -10   5        8.65       11.16     34.19 o 
   3 -10   5        0.11      -16.75     36.98 o 
   4 -10   5        0.05       -2.09     40.47 o 
   5 -10   5       28.53       48.14     55.12 o 
   6 -10   5        2.82      -36.28     46.75 o 
  -5  -9   5       29.32       57.19     29.99 o 
  -4  -9   5      178.58      188.86     36.99 o 
  -3  -9   5      143.67      177.14     34.76 o 
  -2  -9   5       63.67       52.68     25.66 o 
  -1  -9   5       26.24       29.30     36.28 o 
   0  -9   5       26.28       -7.68     34.89 o 
   1  -9   5       75.30       73.96     40.47 o 
   2  -9   5       13.65       43.96     41.86 o 
   3  -9   5       47.94       27.21     39.07 o 
   4  -9   5       49.80       20.93     39.07 o 
   5  -9   5      102.84      115.13     50.93 o 
   6  -9   5       35.48       22.33     45.35 o 
   7  -9   5       34.28       43.26     53.03 o 
  -6  -8   5      321.51      294.07     45.38 o 
  -5  -8   5       25.91       17.87     24.74 o 
  -4  -8   5       91.45      103.05     30.20 o 
  -3  -8   5        5.75       11.56     21.25 o 
  -2  -8   5        0.19        7.33     20.72 o 
  -1  -8   5      665.34      680.29     71.87 o 
   0  -8   5       70.23       48.14     34.89 o 
   1  -8   5        2.05        5.58     32.79 o 
   2  -8   5       43.35       24.42     34.89 o 
   3  -8   5      377.85      390.03     60.00 o 
   4  -8   5      120.17      117.92     49.54 o 
   5  -8   5       82.09       47.45     42.56 o 
   6  -8   5       28.28       12.56     47.45 o 
   7  -8   5      137.44      131.17     62.80 o 
   8  -8   5      293.30      367.70     83.73 o 
  -7  -7   5       39.16       20.54     28.66 o 
  -6  -7   5        0.73        0.64     24.88 o 
  -5  -7   5        8.91       -2.51     21.85 o 
  -4  -7   5      152.41      148.93     31.80 o 
  -3  -7   5       40.99       11.00     21.56 o 
  -2  -7   5       40.29       52.68     21.71 o 
  -1  -7   5      976.53      927.34     55.69 o 
   0  -7   5      130.28       81.63     34.89 o 
   1  -7   5     1026.97      987.29     80.24 o 
   2  -7   5       68.74       71.87     36.98 o 
   3  -7   5      722.78      662.84     71.87 o 
   4  -7   5       48.91       29.30     37.68 o 
   5  -7   5      229.39      268.63     64.19 o 
   6  -7   5      411.86      435.38     69.77 o 
   7  -7   5       73.33       72.56     53.03 o 
   8  -7   5       16.82       75.35     57.91 o 
  -7  -6   5       14.32       -4.96     23.97 o 
  -6  -6   5      297.28      313.48     43.38 o 
  -5  -6   5      300.04      303.64     38.97 o 
  -4  -6   5      227.87      279.39     36.63 o 
  -3  -6   5       16.94       -2.91     18.73 o 
  -2  -6   5      825.03      741.99     48.44 o 
  -1  -6   5     1049.98     1089.83     57.56 o 
   0  -6   5      285.69      244.85     28.86 o 
   1  -6   5     6431.94     5890.94    164.66 o 
   2  -6   5     2320.82     2366.00    113.73 o 
   3  -6   5        3.36      -18.84     25.12 o 
   4  -6   5      427.80      362.82     55.82 o 
   5  -6   5      100.48       78.15     43.96 o 
   6  -6   5        3.97       17.44     38.38 o 
   7  -6   5       48.41       63.49     48.14 o 
   8  -6   5       72.57      115.13     58.61 o 
  -8  -5   5       41.79       52.33     41.17 o 
  -7  -5   5       28.27        5.03     25.32 o 
  -6  -5   5      908.03     1047.13     66.56 o 
  -5  -5   5        1.25      -19.66     19.66 o 
  -4  -5   5     1740.72     1783.43     75.59 o 
  -3  -5   5        5.80        5.93     16.28 o 
  -2  -5   5       77.24       65.81     19.66 o 
  -1  -5   5       21.88       -9.31     17.79 o 
   0  -5   5     2809.67     2695.72     74.74 o 
   1  -5   5       21.00        6.28     20.23 o 
   2  -5   5        2.79       10.47     23.72 o 
   3  -5   5        3.98       13.26     25.82 o 
   4  -5   5      107.31       75.35     35.58 o 
   5  -5   5       75.07       34.89     36.28 o 
   6  -5   5      244.09      273.11     41.67 o 
   7  -5   5       61.96      101.01     34.78 o 
   8  -5   5       69.65      144.65     41.14 o 
  -8  -4   5      249.92      268.63     58.61 o 
  -7  -4   5      123.81      110.48     29.10 o 
  -6  -4   5      537.53      544.02     48.32 o 
  -5  -4   5      517.19      484.24     43.90 o 
  -4  -4   5        9.45       20.93     19.24 o 
  -3  -4   5       70.99       80.18     11.08 o 
  -2  -4   5      407.50      398.40     18.79 o 
  -1  -4   5       26.01       11.05      9.85 o 
   0  -4   5      138.49      142.01     14.66 o 
   1  -4   5     1110.37     1006.13     58.61 o 
   2  -4   5     1600.57     1661.99     82.33 o 
   3  -4   5     2257.97     2188.08    103.96 o 
   4  -4   5      355.31      346.36     36.01 o 
   5  -4   5      281.49      259.20     38.03 o 
   6  -4   5       60.62       25.86     37.68 o 
   7  -4   5      556.88      642.57     58.71 o 
   8  -4   5       72.02      122.92     37.62 o 
  -8  -3   5        2.90      -13.95     30.70 o 
  -7  -3   5       44.93       54.50     24.11 o 
  -6  -3   5        0.12       -3.58     19.48 o 
  -5  -3   5        0.01       -6.44     17.88 o 
  -4  -3   5      456.65      437.31     24.72 o 
  -3  -3   5     1056.46     1098.27     32.40 o 
  -2  -3   5     1530.11     1509.45     34.73 o 
  -1  -3   5     4531.42     4641.28     61.54 o 
   0  -3   5        1.86        6.41      9.90 o 
   2  -3   5     2353.06     2363.41     53.98 o 
   3  -3   5      361.31      401.00     34.54 o 
   4  -3   5      171.65      171.16     28.29 o 
   5  -3   5     2777.02     2938.84    142.34 o 
   6  -3   5       25.73       62.80     38.38 o 
   7  -3   5        0.51       10.47     34.89 o 
   8  -3   5        0.21       22.33     41.17 o 
  -9  -2   5        0.14      -24.42     32.10 o 
  -8  -2   5        6.56      -20.93     30.70 o 
  -7  -2   5       55.90       30.61     24.42 o 
  -6  -2   5      106.25      119.30     26.89 o 
  -5  -2   5       24.27       34.55     15.53 o 
  -4  -2   5     5701.34     5595.07     85.69 o 
  -3  -2   5     5540.78     5793.63     74.54 o 
  -2  -2   5     1537.61     1512.66     34.35 o 
  -1  -2   5      629.62      591.24     21.46 o 
   1  -2   5     2152.68     2206.60     43.36 o 
   2  -2   5      216.80      177.90     20.96 o 
   3  -2   5     2759.68     2925.94     80.31 o 
   4  -2   5      168.61      118.61     35.58 o 
   5  -2   5        0.71        1.40     27.91 o 
   6  -2   5      134.00      175.13     48.84 o 
   7  -2   5       94.13       62.10     41.17 o 
   8  -2   5       50.96       87.91     43.96 o 
  -9  -1   5       61.53       55.12     40.47 o 
  -8  -1   5      282.66      353.75     61.40 o 
  -7  -1   5     1169.63     1082.88     92.80 o 
  -6  -1   5     1638.72     1642.87     54.30 o 
  -5  -1   5       18.82        9.67     13.81 o 
  -4  -1   5     1246.21     1290.08     45.55 o 
  -3  -1   5     2439.68     2302.40     50.76 o 
  -2  -1   5     3139.67     3324.29    177.57 o 
  -1  -1   5     1270.87     1331.71     27.06 o 
   0  -1   5      762.28      750.81     22.26 o 
   1  -1   5     2022.03     2038.77     69.77 o 
   2  -1   5      666.90      643.39     33.28 o 
   3  -1   5       54.11       42.10     15.54 o 
   4  -1   5      241.57      261.08     22.26 o 
   5  -1   5      627.76      604.23     66.98 o 
   6  -1   5      177.26      114.43     41.17 o 
   7  -1   5      199.64      147.22     49.54 o 
   8  -1   5        1.26       11.86     39.07 o 
  -9   0   5      861.89      646.80     81.63 o 
  -8   0   5      364.90      275.60     55.82 o 
  -7   0   5      164.78      138.23     38.03 o 
  -6   0   5     1537.01     1464.63     59.18 o 
  -5   0   5      120.27      123.06     20.58 o 
  -4   0   5     1090.17     1154.43     41.38 o 
  -3   0   5      828.89      839.94     29.26 o 
  -2   0   5        3.26       10.47     17.44 o 
  -1   0   5       94.49      129.78     27.91 o 
   0   0   5      762.34      778.30     28.82 o 
   1   0   5      526.49      460.69     27.91 o 
   3   0   5     1150.94     1109.45     42.77 o 
   4   0   5      454.76      465.67     24.90 o 
   5   0   5     1876.95     1734.56    107.45 o 
   6   0   5      379.34      334.91     58.61 o 
   7   0   5     1022.42     1014.50     98.38 o 
   8   0   5       15.89        2.79     35.58 o 
  -9   1   5      137.91      146.52     49.54 o 
  -7   1   5       21.85       37.68     34.89 o 
  -6   1   5        5.23        7.58     18.73 o 
  -5   1   5       25.40       25.00     23.03 o 
  -4   1   5      324.94      310.27     24.01 o 
  -3   1   5     1379.88     1321.26     35.09 o 
  -2   1   5      785.75      765.76     20.98 o 
   0   1   5     4230.84     4288.25     69.22 o 
   1   1   5     4537.89     4465.87    102.92 o 
   3   1   5      141.62      131.44     15.01 o 
   4   1   5     2568.57     2552.31     57.57 o 
   5   1   5     1224.91     1101.72     90.70 o 
   6   1   5        6.95       -8.37     29.30 o 
   7   1   5       23.58       15.35     34.89 o 
   8   1   5        1.46      -10.47     34.19 o 
  -8   2   5        1.49       -8.37     34.19 o 
  -7   2   5       93.42       86.52     37.68 o 
  -6   2   5      266.38      240.72     44.65 o 
  -5   2   5      747.94      773.78     32.63 o 
  -4   2   5      854.30      841.26     36.90 o 
  -3   2   5      191.87      196.35     18.38 o 
  -1   2   5     5230.84     5419.84     80.23 o 
   0   2   5     7819.81     7922.93    106.62 o 
   1   2   5     2786.77     2917.05     66.74 o 
   2   2   5     2746.15     2888.99    142.69 o 
   3   2   5      177.11      169.28     16.79 o 
   4   2   5       19.69       33.15     14.47 o 
   5   2   5       21.85        6.98     28.61 o 
   6   2   5       56.16       62.10     36.98 o 
   7   2   5       14.91        2.09     36.98 o 
   8   2   5       60.41       39.07     41.86 o 
  -9   3   5       12.89       22.33     37.68 o 
  -8   3   5      178.85      203.74     52.33 o 
  -7   3   5       60.46       56.52     34.89 o 
  -6   3   5     1012.58      877.05     81.63 o 
  -5   3   5      490.39      549.04     37.65 o 
  -4   3   5       24.74       39.83     16.38 o 
  -3   3   5     1499.82     1472.90     48.26 o 
  -2   3   5      789.48      767.43     38.03 o 
  -1   3   5     1307.44     1296.24     44.50 o 
   0   3   5     1440.55     1518.35     51.80 o 
   1   3   5       62.50       77.45     19.24 o 
   2   3   5        8.26        9.46     16.09 o 
   3   3   5        3.11       -6.56     14.70 o 
   4   3   5      583.77      569.79     39.88 o 
   5   3   5      165.17      184.20     46.75 o 
   6   3   5      246.63      198.85     53.03 o 
   7   3   5      743.94      828.90     99.78 o 
  -9   4   5       58.91       77.45     43.26 o 
  -8   4   5      182.35      197.46     55.82 o 
  -7   4   5      264.23      285.37     55.12 o 
  -6   4   5      379.38      382.36     60.00 o 
  -5   4   5     1042.80     1063.23     52.06 o 
  -4   4   5      271.55      262.20     28.00 o 
  -3   4   5      234.48      220.42     24.97 o 
  -2   4   5       27.55       29.39     16.26 o 
  -1   4   5        2.86       14.79     15.08 o 
   0   4   5       14.20        4.43     16.48 o 
   1   4   5      311.38      352.08     30.34 o 
   2   4   5     1450.90     1450.92     56.66 o 
   3   4   5     1390.98     1403.01     58.49 o 
   4   4   5     1686.02     1601.99    113.03 o 
   5   4   5      781.53      840.07     91.40 o 
   6   4   5        6.20      -16.75     30.70 o 
   7   4   5       47.97      -28.61     36.98 o 
  -9   5   5       10.73       34.89     43.26 o 
  -8   5   5       54.52       25.12     39.07 o 
  -7   5   5       74.48       55.82     39.07 o 
  -6   5   5       48.89       30.00     39.07 o 
  -5   5   5       21.30       46.85     23.44 o 
  -4   5   5      364.61      368.52     53.38 o 
  -3   5   5      108.69      104.94     23.30 o 
  -2   5   5     1124.72     1164.75     52.45 o 
  -1   5   5     1595.09     1700.41     62.90 o 
   0   5   5     2522.51     2505.53     75.67 o 
   1   5   5      864.31      844.43     47.29 o 
   2   5   5     2956.70     3121.47     88.14 o 
   3   5   5      998.46     1061.25     94.89 o 
   4   5   5       14.41       33.49     35.58 o 
   5   5   5       17.60       34.19     37.68 o 
   6   5   5       16.61       13.95     38.38 o 
  -8   6   5        2.53       18.14     41.17 o 
  -7   6   5       17.30       23.03     38.38 o 
  -6   6   5      142.28      145.83     49.54 o 
  -5   6   5       43.41      -11.86     36.98 o 
  -4   6   5      105.45      135.27     33.49 o 
  -3   6   5      363.78      370.49     37.34 o 
  -2   6   5     4232.23     4405.16    109.20 o 
  -1   6   5      483.80      468.82     38.73 o 
   0   6   5      692.72      686.16     45.26 o 
   1   6   5       86.67       88.51     25.81 o 
   2   6   5      231.14      256.76     52.33 o 
   3   6   5        8.58       16.05     32.10 o 
   4   6   5       20.17       -2.79     33.49 o 
   5   6   5        2.80       18.84     36.98 o 
   6   6   5       84.84      113.03     52.33 o 
  -8   7   5      256.54      258.16     64.89 o 
  -7   7   5        0.45       -8.37     38.38 o 
  -6   7   5       10.70       28.61     42.56 o 
  -5   7   5        5.30       -2.09     39.07 o 
  -4   7   5      972.88     1018.10     60.20 o 
  -3   7   5      603.39      650.04     49.07 o 
  -2   7   5     1133.06     1185.93     63.33 o 
  -1   7   5       63.64       50.31     23.83 o 
   0   7   5        4.34       17.84     21.69 o 
   1   7   5       37.36       73.26     39.07 o 
   2   7   5       12.70        0.70     32.10 o 
   3   7   5       20.65       13.95     36.98 o 
   4   7   5       51.07       61.40     43.96 o 
   5   7   5       60.59       73.96     45.35 o 
  -7   8   5      164.11      128.38     53.73 o 
  -6   8   5      244.85      263.04     64.89 o 
  -5   8   5       35.08       11.86     41.86 o 
  -4   8   5       37.85       26.29     25.64 o 
  -3   8   5        0.17       -1.55     22.94 o 
  -2   8   5       14.30      -13.04     23.54 o 
  -1   8   5      307.28      348.19     39.96 o 
   0   8   5      116.29      129.95     29.79 o 
   1   8   5      371.56      353.05     62.80 o 
   2   8   5       42.92       18.14     36.28 o 
   3   8   5      453.31      484.92     77.45 o 
   4   8   5       21.53       48.14     41.17 o 
  -7   9   5       16.41       30.70     49.54 o 
  -6   9   5        0.05       15.35     45.35 o 
  -5   9   5       45.13       46.05     46.75 o 
  -4   9   5       39.32       69.77     44.65 o 
  -3   9   5      306.52      320.54     42.91 o 
  -2   9   5       46.87       49.76     26.63 o 
  -1   9   5      326.22      340.58     43.12 o 
   0   9   5       47.19       43.26     37.68 o 
   1   9   5      324.33      449.34     73.26 o 
   2   9   5      108.88      198.85     55.82 o 
   3   9   5      108.44      168.15     55.82 o 
   4   9   5       12.16       -4.88     38.38 o 
  -6  10   5       13.99       22.33     53.03 o 
  -5  10   5      440.64      452.13     83.03 o 
  -4  10   5       38.72       87.91     48.14 o 
  -3  10   5      150.75      122.80     48.14 o 
  -2  10   5      102.14      117.86     36.20 o 
  -1  10   5       45.21       73.96     42.56 o 
   0  10   5      196.46      270.72     60.70 o 
   1  10   5      119.76      162.57     55.12 o 
   2  10   5      118.29      174.43     57.91 o 
  -4  11   5        2.88       25.12     53.03 o 
  -3  11   5       20.46        7.68     46.75 o 
  -2  11   5       19.13       62.10     47.45 o 
  -1  11   5       59.34      112.33     50.24 o 
   0  11   5      145.79      167.46     53.03 o 
   1  11   5       71.65      138.15     58.61 o 
   0 -13   6       23.40       27.91     39.77 o 
   1 -13   6        1.43       32.10     41.86 o 
   2 -13   6       11.33        2.09     43.26 o 
  -2 -12   6        2.93       -9.77     36.98 o 
  -1 -12   6        0.63      -14.65     34.19 o 
   0 -12   6        1.67        9.77     39.07 o 
   1 -12   6        1.77      -32.10     32.10 o 
   2 -12   6        8.72       30.70     43.26 o 
   3 -12   6       34.68       57.21     47.45 o 
   4 -12   6       41.31       52.33     52.33 o 
   5 -12   6       12.77       38.38     54.42 o 
  -4 -11   6        6.46       12.43     29.85 o 
  -3 -11   6       19.19       25.82     40.47 o 
  -2 -11   6        0.43       -3.49     33.49 o 
  -1 -11   6        5.35       20.93     36.28 o 
   0 -11   6       19.49       43.26     36.98 o 
   1 -11   6      100.00      138.15     49.54 o 
   2 -11   6       73.71       53.03     43.96 o 
   3 -11   6      117.22      209.32     59.31 o 
   4 -11   6      144.03      153.50     57.21 o 
   5 -11   6       40.43       63.49     52.33 o 
   6 -11   6        9.54       -2.79     60.00 o 
  -5 -10   6        0.74        5.79     27.48 o 
  -4 -10   6       20.89       33.09     28.11 o 
  -3 -10   6       26.52       53.63     27.62 o 
  -2 -10   6       64.74       60.00     40.47 o 
  -1 -10   6      100.28      109.54     43.96 o 
   0 -10   6      107.80      143.73     46.75 o 
   1 -10   6      171.18      180.01     48.84 o 
   2 -10   6       44.27       23.03     39.77 o 
   3 -10   6       52.38       90.70     49.54 o 
   4 -10   6       27.28       41.86     43.96 o 
   5 -10   6       11.60       28.61     41.86 o 
   6 -10   6        1.64        2.79     49.54 o 
  -5  -9   6        4.03        5.73     26.86 o 
  -4  -9   6      224.37      288.24     87.91 o 
  -3  -9   6       27.13       43.64     25.32 o 
  -2  -9   6      381.68      382.53     43.99 o 
  -1  -9   6       25.71       29.30     34.19 o 
   0  -9   6       58.09       55.12     39.77 o 
   1  -9   6      310.35      337.70     58.61 o 
   2  -9   6      248.17      255.37     58.61 o 
   3  -9   6       28.60       25.82     39.07 o 
   4  -9   6       53.87       66.28     43.26 o 
   5  -9   6      140.54      175.83     57.91 o 
   6  -9   6       85.57       52.33     48.84 o 
   7  -9   6       45.58       49.54     60.70 o 
  -6  -8   6      289.93      305.33     47.29 o 
  -5  -8   6       32.68       -0.99     24.33 o 
  -4  -8   6       19.01       38.52     24.54 o 
  -3  -8   6       81.48       61.33     25.90 o 
  -2  -8   6       34.90       43.55     23.34 o 
  -1  -8   6      900.85      941.74     59.69 o 
   0  -8   6       74.36       82.33     37.68 o 
   1  -8   6       23.63       36.28     34.89 o 
   2  -8   6        0.28      -15.35     29.30 o 
   3  -8   6       41.57       40.47     36.28 o 
   4  -8   6      938.94     1151.26    102.57 o 
   5  -8   6      397.37      413.06     72.56 o 
   6  -8   6      194.44      179.32     57.21 o 
   7  -8   6      169.25      122.80     60.00 o 
  -7  -7   6        2.25        2.17     27.33 o 
  -6  -7   6       23.29       71.87     42.56 o 
  -5  -7   6        1.51       10.10     22.63 o 
  -4  -7   6       39.67       36.12     23.92 o 
  -3  -7   6      792.80      741.53     54.76 o 
  -2  -7   6      282.60      272.91     35.24 o 
  -1  -7   6      490.77      440.63     39.96 o 
   0  -7   6      330.32      345.38     50.24 o 
   1  -7   6      630.09      584.70     62.80 o 
   3  -7   6      548.93      572.84     67.68 o 
   4  -7   6     1211.50     1143.58     94.19 o 
   5  -7   6     1533.27     1738.74    128.38 o 
   6  -7   6      218.30      172.34     55.82 o 
   7  -7   6      154.51      241.41     68.38 o 
   8  -7   6       11.41        6.28     50.24 o 
  -7  -6   6       62.57       93.89     33.14 o 
  -6  -6   6        1.14       -8.92     25.31 o 
  -5  -6   6        6.54        0.01     20.96 o 
  -4  -6   6       22.94       19.24     23.17 o 
  -3  -6   6       15.37        7.26     18.50 o 
  -2  -6   6      122.45      114.00     24.39 o 
  -1  -6   6     1231.04     1277.18     59.91 o 
   0  -6   6       17.73       31.65     18.67 o 
   1  -6   6      557.48      581.21     57.21 o 
   2  -6   6    20617.88    20199.30    338.40 o 
   3  -6   6      658.67      590.98     63.49 o 
   4  -6   6      133.12       96.29     40.47 o 
   5  -6   6       10.85      -39.07     39.07 o 
   6  -6   6        4.74      -11.16     39.77 o 
   7  -6   6      159.99      213.51     62.10 o 
   8  -6   6       22.33       -9.07     46.05 o 
  -8  -5   6        1.96        3.49     35.58 o 
  -7  -5   6        0.53       14.92     24.76 o 
  -6  -5   6      333.80      331.85     44.65 o 
  -5  -5   6       28.82       46.87     24.88 o 
  -4  -5   6       82.91       55.95     22.55 o 
  -3  -5   6        2.08       -9.16     17.10 o 
  -2  -5   6      219.70      196.60     16.45 o 
  -1  -5   6      615.35      580.17     26.84 o 
   0  -5   6    20719.27    20608.96    228.16 o 
   1  -5   6      926.56      987.99     67.68 o 
   2  -5   6        6.31      -20.23     21.63 o 
   3  -5   6       97.51      131.87     36.98 o 
   4  -5   6       21.63       -2.09     31.40 o 
   5  -5   6      270.23      377.47     61.40 o 
   6  -5   6       81.41      104.83     34.16 o 
   7  -5   6      156.86      170.53     41.94 o 
   8  -5   6       60.11       72.92     37.72 o 
  -8  -4   6        9.51        9.77     36.98 o 
  -7  -4   6       64.38       66.12     28.34 o 
  -6  -4   6       49.05       26.60     23.62 o 
  -5  -4   6      538.16      449.13     41.38 o 
  -4  -4   6      504.80      478.94     38.74 o 
  -3  -4   6     1346.05     1332.17     60.14 o 
  -2  -4   6     4658.51     4854.62    109.98 o 
  -1  -4   6     2831.97     2778.25     89.98 o 
   0  -4   6      601.73      583.85     29.73 o 
   1  -4   6      292.96      264.88     36.63 o 
   2  -4   6     1140.35     1129.63     70.47 o 
   3  -4   6      708.26      706.40     45.88 o 
   4  -4   6        1.05       -5.01     19.66 o 
   5  -4   6     1250.95     1348.39     72.77 o 
   6  -4   6        1.44      -13.97     26.52 o 
   7  -4   6      682.54      806.22     66.82 o 
   8  -4   6        9.41        7.46     31.51 o 
  -8  -3   6       94.46       74.66     41.17 o 
  -7  -3   6      555.57      573.53     76.05 o 
  -6  -3   6      972.68     1047.69     92.45 o 
  -5  -3   6        0.13       -3.52     19.48 o 
  -4  -3   6     2342.77     2347.51     54.35 o 
  -3  -3   6       11.95       10.85     14.75 o 
  -2  -3   6     1107.31     1115.94     32.24 o 
  -1  -3   6      127.06      112.90     13.32 o 
   0  -3   6       86.13       72.93     11.67 o 
   1  -3   6        1.70       10.48     12.57 o 
   2  -3   6     2997.69     3056.00     62.83 o 
   3  -3   6     6471.42     6905.75    130.73 o 
   4  -3   6       88.64       48.84     30.70 o 
   5  -3   6      396.26      465.39     64.19 o 
   6  -3   6       29.74      -16.75     30.70 o 
   7  -3   6       43.39       26.51     39.77 o 
   8  -3   6        0.49       -4.88     36.98 o 
  -9  -2   6       37.55      -19.54     32.79 o 
  -8  -2   6       27.28        0.00     33.49 o 
  -7  -2   6        0.01        0.70     30.00 o 
  -6  -2   6       67.92       59.53     24.65 o 
  -5  -2   6        4.68       -3.23     13.90 o 
  -4  -2   6      665.89      657.35     29.68 o 
  -3  -2   6      521.09      486.02     23.92 o 
  -2  -2   6     1298.13     1282.02     32.70 o 
  -1  -2   6     4084.51     4135.65     55.75 o 
   0  -2   6     2381.62     2345.89     41.47 o 
   1  -2   6      267.50      235.99     13.00 o 
   2  -2   6     6578.74     6487.28    140.59 o 
   3  -2   6      154.73      185.01     24.88 o 
   4  -2   6      116.16      145.83     38.38 o 
   5  -2   6       44.33       23.03     33.49 o 
   6  -2   6       44.78       42.56     36.98 o 
   7  -2   6        0.87       -6.28     32.79 o 
   8  -2   6       28.64       38.38     38.38 o 
  -9  -1   6       20.59       39.07     38.38 o 
  -8  -1   6      304.05      270.72     55.12 o 
  -7  -1   6      262.77      239.32     50.24 o 
  -6  -1   6      114.62      127.47     20.92 o 
  -5  -1   6      756.60      749.23     35.17 o 
  -4  -1   6      460.32      459.41     27.91 o 
  -3  -1   6      317.38      361.08     22.28 o 
  -2  -1   6       31.71       28.14     10.14 o 
  -1  -1   6     6715.23     6970.89    137.19 o 
   0  -1   6     8380.43     8429.79     83.50 o 
   1  -1   6       50.80       43.04      9.32 o 
   2  -1   6      189.10      187.42     21.46 o 
   3  -1   6       43.17       33.96      9.48 o 
   4  -1   6       23.50       33.11     12.34 o 
   5  -1   6       69.66      130.48     39.77 o 
   6  -1   6      201.58      144.43     43.96 o 
   7  -1   6      819.12      784.25     91.40 o 
   8  -1   6        9.16       28.61     41.17 o 
  -9   0   6      375.54      311.19     58.61 o 
  -8   0   6      190.98      160.48     45.35 o 
  -7   0   6      270.91      206.56     32.29 o 
  -6   0   6       21.28       14.60     19.94 o 
  -5   0   6       19.07       20.87     15.76 o 
  -4   0   6       41.36       46.12     13.10 o 
  -3   0   6     9230.07     9289.68     95.08 o 
  -2   0   6     1236.78     1269.17     64.19 o 
  -1   0   6       62.85       56.72      8.44 o 
   0   0   6      288.18      268.42     19.36 o 
   1   0   6        5.54        7.81     12.77 o 
   2   0   6       27.21       18.48     13.29 o 
   3   0   6       30.48       19.58      9.70 o 
   4   0   6     1616.68     1506.27     63.93 o 
   5   0   6     3939.12     3951.25    169.55 o 
   6   0   6      175.85      145.13     43.96 o 
   7   0   6       10.68        0.70     33.49 o 
   8   0   6        7.39       32.10     40.47 o 
  -9   1   6        3.80        7.68     33.49 o 
  -7   1   6        4.21      -15.35     27.21 o 
  -6   1   6       83.39       27.91     32.79 o 
  -5   1   6      572.37      561.67     57.21 o 
  -4   1   6      546.23      565.67     22.36 o 
  -3   1   6      117.33      114.67     12.70 o 
  -2   1   6       11.52        9.77     19.54 o 
  -1   1   6      141.64      124.22     14.00 o 
   0   1   6     1817.29     1869.73     49.62 o 
   1   1   6      284.36      362.33     41.51 o 
   2   1   6     4001.66     3978.83     87.49 o 
   3   1   6     1458.60     1358.80     36.96 o 
   4   1   6      872.77      848.98     49.57 o 
   5   1   6      129.37       62.10     36.28 o 
   6   1   6       90.82       94.89     39.77 o 
   7   1   6       36.74       32.10     39.07 o 
   8   1   6       39.95       37.68     40.47 o 
  -8   2   6        3.90       -7.68     34.19 o 
  -7   2   6       40.28        6.28     30.70 o 
  -6   2   6       12.15        3.49     28.61 o 
  -5   2   6       39.56       43.26     19.94 o 
  -4   2   6       87.00       79.07     16.37 o 
  -3   2   6      264.33      269.61     28.26 o 
  -2   2   6       15.56        9.47     10.67 o 
  -1   2   6      871.87      933.53     52.33 o 
   0   2   6     5616.36     5524.90     93.08 o 
   1   2   6     7094.88     7175.39    112.49 o 
   2   2   6     1055.74     1006.43     46.18 o 
   3   2   6       27.27       16.87     15.58 o 
   4   2   6      123.89      126.81     25.40 o 
   5   2   6       73.83       58.61     35.58 o 
   6   2   6       41.31       45.35     35.58 o 
   7   2   6        2.93        9.07     38.38 o 
  -9   3   6        1.22       -5.58     34.89 o 
  -8   3   6       45.38       41.17     36.98 o 
  -7   3   6       67.85       69.08     36.98 o 
  -6   3   6      108.41       59.31     39.77 o 
  -5   3   6     1309.58     1423.37     96.29 o 
  -4   3   6      620.16      612.71     33.07 o 
  -3   3   6        1.85       15.35     25.12 o 
  -2   3   6     2786.68     2840.75     65.24 o 
  -1   3   6     4354.11     4650.31     87.50 o 
   0   3   6     1152.34     1178.88     47.46 o 
   1   3   6      400.61      382.54     32.44 o 
   2   3   6      479.55      451.71     34.37 o 
   3   3   6       19.34       22.90     18.00 o 
   4   3   6       37.12       39.82     22.05 o 
   5   3   6      214.25      213.51     50.93 o 
   6   3   6      275.94      233.04     56.52 o 
   7   3   6       45.26       25.82     37.68 o 
  -9   4   6        0.29      -15.35     39.07 o 
  -8   4   6       77.05       35.58     38.38 o 
  -7   4   6       60.88       27.91     35.58 o 
  -6   4   6      222.19      253.28     52.33 o 
  -5   4   6      855.56      842.16     80.24 o 
  -4   4   6      923.21      941.70     46.67 o 
  -3   4   6      320.76      307.45     28.76 o 
  -2   4   6        1.87      -11.69     13.95 o 
  -1   4   6     1639.31     1665.14     59.20 o 
   0   4   6       81.57       86.61     21.12 o 
   1   4   6       96.25      111.88     24.33 o 
   2   4   6        0.17       -3.98     16.58 o 
   3   4   6       84.18       88.41     25.15 o 
   4   4   6     2200.57     2153.89    133.27 o 
   5   4   6      428.31      378.17     65.59 o 
   6   4   6      154.94      118.61     48.84 o 
   7   4   6        0.86       23.03     42.56 o 
  -8   5   6       22.23       21.63     40.47 o 
  -7   5   6       47.10       71.17     39.77 o 
  -6   5   6       84.01      118.61     46.05 o 
  -5   5   6       28.84       37.68     35.58 o 
  -4   5   6        4.98        5.21     23.37 o 
  -3   5   6      400.42      407.42     35.20 o 
  -2   5   6        0.85      -16.52     16.52 o 
  -1   5   6       25.07        1.26     16.89 o 
   0   5   6      357.73      354.72     34.00 o 
   1   5   6      395.22      389.14     35.15 o 
   2   5   6     3552.19     3580.28     97.23 o 
   3   5   6     1600.21     1517.56    109.54 o 
   4   5   6      555.26      433.99     68.38 o 
   5   5   6        0.52      -19.54     30.70 o 
   6   5   6       14.05       -9.77     36.98 o 
  -8   6   6        0.43      -36.28     36.28 o 
  -7   6   6        1.83        2.09     36.28 o 
  -6   6   6       44.25       71.17     41.86 o 
  -5   6   6       39.23       17.44     39.07 o 
  -4   6   6      399.40      329.55     36.55 o 
  -3   6   6      232.89      261.33     33.16 o 
  -2   6   6      903.20     1010.78     54.52 o 
  -1   6   6      933.12      941.21     54.02 o 
   0   6   6     1204.87     1226.03     60.40 o 
   1   6   6       71.96       41.56     22.68 o 
   2   6   6       13.76       13.26     32.10 o 
   3   6   6      427.88      408.17     67.68 o 
   4   6   6        3.89        5.58     32.10 o 
   5   6   6       15.66        6.28     36.28 o 
   6   6   6        4.84       -9.07     40.47 o 
  -8   7   6        1.08       -2.09     39.77 o 
  -7   7   6        0.23      -13.95     37.68 o 
  -6   7   6      229.34      196.06     57.91 o 
  -5   7   6      103.19       80.24     45.35 o 
  -4   7   6      424.00      510.04     71.17 o 
  -3   7   6      179.22      157.38     31.69 o 
  -2   7   6      723.97      674.51     48.55 o 
  -1   7   6        2.06       -4.74     21.42 o 
   0   7   6      107.52      109.33     28.29 o 
   1   7   6       47.14       62.10     34.19 o 
   2   7   6        1.64       12.56     34.19 o 
   3   7   6        0.01      -21.63     31.40 o 
   4   7   6       53.24       60.00     39.07 o 
   5   7   6      132.11      182.11     57.21 o 
  -7   8   6      122.39      174.43     59.31 o 
  -6   8   6       47.77       17.44     43.26 o 
  -5   8   6        0.66       10.47     39.07 o 
  -4   8   6        4.32        6.98     40.47 o 
  -3   8   6      147.00      153.24     34.47 o 
  -2   8   6      193.02      196.96     34.29 o 
  -1   8   6       13.58       34.60     25.64 o 
   0   8   6        0.26       17.44     30.00 o 
   1   8   6       76.58       89.31     41.86 o 
   2   8   6      220.14      182.11     53.03 o 
   3   8   6      113.50      122.10     48.84 o 
   4   8   6        1.95       21.63     39.07 o 
  -6   9   6       12.15       17.44     43.26 o 
  -5   9   6        0.07        6.98     41.86 o 
  -4   9   6       27.05       60.70     46.75 o 
  -3   9   6       25.25       10.85     29.28 o 
  -2   9   6       21.22       53.55     27.72 o 
  -1   9   6       67.71       69.60     29.59 o 
   0   9   6      169.51      184.90     50.24 o 
   1   9   6        1.92        2.09     32.79 o 
   2   9   6       52.19       59.31     43.96 o 
   3   9   6       45.93       22.33     43.96 o 
  -5  10   6        0.07       14.65     50.93 o 
  -4  10   6       16.11        4.88     45.35 o 
  -3  10   6       70.07       64.89     44.65 o 
  -2  10   6      103.37      150.42     36.47 o 
  -1  10   6        1.77       -2.09     42.56 o 
   0  10   6      373.62      481.43     78.84 o 
   1  10   6       74.37       85.12     43.96 o 
   2  10   6       39.63      145.83     53.73 o 
  -4  11   6       44.79      -11.86     47.45 o 
  -3  11   6        5.21       11.16     46.05 o 
  -2  11   6       98.14      160.48     59.31 o 
  -1  11   6       21.88       19.54     42.56 o 
   0  11   6       77.34      120.01     53.73 o 
   0 -13   7       21.27       32.10     43.26 o 
   1 -13   7        1.61      -12.56     39.07 o 
   2 -13   7        1.13      -36.28     39.77 o 
  -2 -12   7       10.54       -3.49     39.07 o 
  -1 -12   7        5.94       14.65     40.47 o 
   0 -12   7       22.86       14.65     34.89 o 
   1 -12   7       11.57        4.88     40.47 o 
   2 -12   7       20.34       17.44     41.17 o 
   3 -12   7       13.78       35.58     46.75 o 
   4 -12   7       15.46       43.26     52.33 o 
  -4 -11   7        3.23        0.07     28.34 o 
  -3 -11   7        0.58       -5.58     36.98 o 
  -2 -11   7        7.15       24.42     37.68 o 
  -1 -11   7        1.70       21.63     34.89 o 
   0 -11   7       11.86       11.86     36.98 o 
   1 -11   7      212.64      233.04     60.00 o 
   2 -11   7       79.04       68.38     43.96 o 
   3 -11   7       35.28       61.40     48.84 o 
   4 -11   7        2.19       56.52     53.03 o 
   5 -11   7       28.58       30.00     50.24 o 
   6 -11   7       15.64       -2.79     50.93 o 
  -5 -10   7        2.26       26.54     27.08 o 
  -4 -10   7       12.68       22.31     25.64 o 
  -3 -10   7       56.84       39.06     27.12 o 
  -2 -10   7      108.68      105.45     30.83 o 
  -1 -10   7      204.07      183.50     48.84 o 
   0 -10   7       59.78       27.91     37.68 o 
   1 -10   7        7.12       15.35     38.38 o 
   2 -10   7       56.62       29.30     40.47 o 
   3 -10   7       34.87       59.31     43.96 o 
   4 -10   7       19.48        0.00     44.65 o 
   5 -10   7        2.89       -4.19     42.56 o 
   6 -10   7        0.52      -10.47     56.52 o 
  -5  -9   7       19.85       19.96     26.80 o 
  -4  -9   7      279.81      284.24     42.43 o 
  -3  -9   7       16.59       17.40     22.44 o 
  -2  -9   7      267.95      257.62     38.61 o 
  -1  -9   7      140.65      189.78     48.14 o 
   0  -9   7       11.55        2.79     33.49 o 
   1  -9   7        4.67       -0.70     35.58 o 
   2  -9   7      169.35      147.22     49.54 o 
   3  -9   7        0.73        7.68     40.47 o 
   4  -9   7       46.48       64.89     44.65 o 
   5  -9   7       59.43      128.38     53.73 o 
   6  -9   7        0.47       62.10     50.93 o 
   7  -9   7        4.61       -2.09     56.52 o 
  -6  -8   7       50.42       55.27     29.77 o 
  -5  -8   7      113.62      131.92     32.09 o 
  -4  -8   7       72.09       81.60     45.70 o 
  -3  -8   7      233.69      230.49     36.28 o 
  -2  -8   7        3.20      -16.74     18.50 o 
  -1  -8   7       32.35       49.54     24.18 o 
   0  -8   7      157.62      145.13     44.65 o 
   1  -8   7        1.47      -30.00     30.00 o 
   2  -8   7      168.69      193.27     50.24 o 
   3  -8   7       29.24       91.40     41.86 o 
   5  -8   7      283.97      307.70     65.59 o 
   6  -8   7       39.82       12.56     47.45 o 
   7  -8   7      212.47      266.53     68.38 o 
  -7  -7   7       31.26       44.62     31.98 o 
  -6  -7   7        2.93        7.63     24.11 o 
  -5  -7   7       86.81      106.46     29.35 o 
  -4  -7   7      217.57      209.48     34.52 o 
  -3  -7   7       39.51       41.42     21.44 o 
  -2  -7   7       22.17       23.60     21.42 o 
  -1  -7   7      522.04      513.28     43.41 o 
   0  -7   7     1003.49     1059.74     57.72 o 
   1  -7   7      140.65      120.01     36.98 o 
   3  -7   7      141.13      104.66     39.77 o 
   4  -7   7      441.54      489.11     70.47 o 
   5  -7   7      392.82      426.31     68.38 o 
   6  -7   7       37.86       18.14     44.65 o 
   7  -7   7      168.38      165.36     62.80 o 
   8  -7   7       12.12       35.58     55.82 o 
  -7  -6   7      124.55      154.20     53.73 o 
  -6  -6   7       88.72       63.93     31.62 o 
  -5  -6   7      125.90      142.32     30.48 o 
  -4  -6   7      108.27       84.08     26.15 o 
  -3  -6   7        1.94       -5.35     18.95 o 
  -2  -6   7      532.86      578.04     44.15 o 
  -1  -6   7     1317.94     1233.08     59.11 o 
   0  -6   7     5608.15     5413.66    116.92 o 
   1  -6   7     1156.74     1218.24     77.45 o 
   2  -6   7     3802.10     3600.99    138.85 o 
   3  -6   7      297.21      304.91     53.73 o 
   4  -6   7        2.22       -6.28     33.49 o 
   5  -6   7       79.80       97.68     47.45 o 
   6  -6   7        9.54       38.38     48.14 o 
   7  -6   7       12.82       23.03     46.05 o 
   8  -6   7        0.31        0.70     53.03 o 
  -8  -5   7       18.38       18.84     36.98 o 
  -7  -5   7       41.86       51.63     38.38 o 
  -6  -5   7      350.63      299.69     41.86 o 
  -5  -5   7      117.85      110.24     29.06 o 
  -4  -5   7      442.69      436.81     41.41 o 
  -3  -5   7      808.59      770.48     72.56 o 
  -2  -5   7     1778.19     1958.10     75.88 o 
  -1  -5   7     1522.47     1433.78     42.22 o 
   0  -5   7     2999.70     2877.64     60.21 o 
   1  -5   7     1001.26      922.64     45.32 o 
   2  -5   7        2.51       -3.49     25.12 o 
   3  -5   7       59.36       69.77     33.49 o 
   4  -5   7      191.67      184.90     47.45 o 
   5  -5   7      163.71      188.14     37.46 o 
   6  -5   7       10.82      -10.00     27.87 o 
   7  -5   7       38.00       58.10     34.53 o 
   8  -5   7       10.51       43.09     35.77 o 
  -8  -4   7        0.86       24.42     36.98 o 
  -7  -4   7      248.16      242.11     55.12 o 
  -6  -4   7       17.98        2.44     21.69 o 
  -5  -4   7      900.76      917.16     55.65 o 
  -4  -4   7     2823.97     3035.86     89.75 o 
  -3  -4   7     5687.64     5761.85    114.96 o 
  -2  -4   7      475.63      490.22     25.02 o 
  -1  -4   7     1164.39     1085.63     34.80 o 
   0  -4   7      259.67      233.40     18.38 o 
   1  -4   7      953.91      892.63     42.16 o 
   2  -4   7      462.42      460.50     34.76 o 
   3  -4   7       47.62       43.29     21.46 o 
   4  -4   7       62.69       34.62     27.21 o 
   5  -4   7       44.35       47.77     28.21 o 
   6  -4   7        2.39        1.10     26.89 o 
   7  -4   7      391.76      374.47     50.06 o 
   8  -4   7        7.43       47.68     35.27 o 
  -8  -3   7        2.77       15.35     36.28 o 
  -7  -3   7      255.55      341.89     61.40 o 
  -6  -3   7     5770.47     5859.55    183.15 o 
  -5  -3   7      135.96      177.95     28.71 o 
  -4  -3   7       87.62       87.13     17.25 o 
  -3  -3   7     1910.13     2021.39     47.71 o 
  -2  -3   7      263.25      264.32     18.58 o 
  -1  -3   7     1019.70     1017.13     31.50 o 
   0  -3   7       28.52       19.64     10.20 o 
   1  -3   7       13.82        7.56      9.44 o 
   2  -3   7     3654.24     3559.57     70.31 o 
   3  -3   7      258.35      214.11     23.16 o 
   4  -3   7       70.25       49.54     32.10 o 
   5  -3   7       53.11       31.40     36.28 o 
   6  -3   7       27.68        4.19     33.49 o 
   7  -3   7       63.09       78.15     43.96 o 
   8  -3   7      128.27      179.32     59.31 o 
  -9  -2   7       59.13      107.45     46.75 o 
  -8  -2   7      880.15      768.90     90.01 o 
  -7  -2   7       86.61       58.61     35.58 o 
  -6  -2   7      417.16      458.57     41.56 o 
  -5  -2   7      585.67      578.49     31.96 o 
  -4  -2   7      145.72      140.70     17.72 o 
  -3  -2   7     2697.93     2754.38    106.30 o 
  -2  -2   7     1145.45     1110.71     37.19 o 
   0  -2   7     3765.78     3712.06     55.39 o 
   1  -2   7       57.99       59.59      9.29 o 
   2  -2   7       50.29       48.59     17.18 o 
   3  -2   7      169.72      179.42     26.39 o 
   4  -2   7      404.70      428.44     38.97 o 
   5  -2   7       72.60       64.19     38.38 o 
   6  -2   7       37.31       25.82     35.58 o 
   7  -2   7       91.60      136.76     52.33 o 
   8  -2   7        0.01        4.88     37.68 o 
  -9  -1   7        8.28       -6.98     34.19 o 
  -8  -1   7      216.11      154.20     47.45 o 
  -7  -1   7      282.44      200.95     46.75 o 
  -6  -1   7       29.66       29.65     22.20 o 
  -5  -1   7        1.14       -8.64     12.95 o 
  -4  -1   7       12.47       11.03     12.89 o 
  -3  -1   7    15396.85    15945.52    256.76 o 
  -2  -1   7     1959.19     1773.71     36.28 o 
  -1  -1   7      755.05      770.79     26.73 o 
   0  -1   7     2504.01     2427.93     40.81 o 
   1  -1   7      107.93      116.12      9.52 o 
   2  -1   7        0.72       12.83     14.55 o 
   3  -1   7       13.67        6.80     15.70 o 
   4  -1   7      166.81      203.49     55.12 o 
   6  -1   7       68.33       53.73     35.58 o 
   7  -1   7       14.17        3.49     34.89 o 
   8  -1   7       18.58        9.07     42.56 o 
  -9   0   7       31.83       16.05     32.79 o 
  -8   0   7      325.11      278.39     57.91 o 
  -7   0   7        1.73      -28.61     28.61 o 
  -6   0   7        1.29       -2.79     28.61 o 
  -5   0   7     4304.65     4493.72     89.26 o 
  -3   0   7      432.11      416.55     43.96 o 
  -2   0   7      646.60      585.40     48.14 o 
  -1   0   7       13.86       17.39     20.93 o 
   0   0   7       60.69       52.05     13.54 o 
   1   0   7      557.16      532.08     31.53 o 
   2   0   7      191.55      193.18     30.35 o 
   3   0   7      515.52      599.87     40.10 o 
   4   0   7      394.51      383.47     36.47 o 
   5   0   7        0.35      -23.03     27.21 o 
   6   0   7       37.41       47.45     34.89 o 
   7   0   7      100.23       97.68     44.65 o 
   8   0   7       31.20       39.77     41.86 o 
  -9   1   7        3.28       23.03     36.28 o 
  -7   1   7      461.18      458.41     61.40 o 
  -6   1   7      387.24      389.33     54.42 o 
  -5   1   7        3.17        6.28     25.12 o 
  -4   1   7      127.34      108.19     18.49 o 
  -3   1   7        0.02       -6.28     20.93 o 
  -2   1   7      515.57      502.37     48.84 o 
  -1   1   7     1303.98     1344.11     41.86 o 
   0   1   7     2522.77     2556.06     99.78 o 
   2   1   7      686.48      646.92     39.46 o 
   3   1   7     1911.79     1983.93    120.01 o 
   4   1   7       16.35       -0.74     18.38 o 
   5   1   7      985.73      962.17     59.14 o 
   6   1   7      111.67       88.61     39.77 o 
   7   1   7      177.47      180.01     55.12 o 
   8   1   7      115.27      154.90     53.03 o 
  -8   2   7       88.40       69.77     36.98 o 
  -7   2   7       78.93       24.42     30.70 o 
  -6   2   7       39.40       37.68     32.10 o 
  -5   2   7        2.17       16.75     29.30 o 
  -4   2   7      251.14      235.46     27.91 o 
  -3   2   7      656.57      621.54     26.21 o 
  -2   2   7     3027.80     2862.68    112.68 o 
   0   2   7     6637.12     6908.78    108.60 o 
   1   2   7     7819.99     8439.13    133.27 o 
   2   2   7       64.65       61.02     19.66 o 
   3   2   7      211.56      212.11     27.79 o 
   4   2   7       25.58       22.97     20.47 o 
   5   2   7      294.30      232.34     53.03 o 
   6   2   7      116.49      103.96     44.65 o 
   7   2   7       26.11       37.68     39.07 o 
  -9   3   7        1.95       -9.07     33.49 o 
  -8   3   7        0.79      -13.26     35.58 o 
  -7   3   7       14.00       45.35     34.89 o 
  -6   3   7      457.29      475.85     64.89 o 
  -5   3   7     1795.97     1678.04    106.75 o 
  -4   3   7     3014.39     3099.04     71.94 o 
  -3   3   7     1304.32     1247.34     44.48 o 
  -2   3   7     1005.63      991.46     40.12 o 
  -1   3   7     5988.57     6463.76    107.60 o 
   0   3   7     1506.11     1642.25     58.71 o 
   1   3   7      356.60      372.77     32.78 o 
   2   3   7       47.78       26.61     18.38 o 
   3   3   7        4.94       -9.88     18.67 o 
   4   3   7       93.69       69.30     39.07 o 
   5   3   7       32.45      -22.33     30.00 o 
   6   3   7       38.25       51.63     41.17 o 
   7   3   7       74.40       48.84     44.65 o 
  -9   4   7       14.85       27.91     43.96 o 
  -8   4   7      108.67      146.52     49.54 o 
  -7   4   7      685.11      614.70     79.54 o 
  -6   4   7      407.44      432.59     65.59 o 
  -5   4   7     3089.80     3078.39    150.01 o 
  -4   4   7      476.35      489.11     62.80 o 
  -3   4   7      402.26      412.04     31.49 o 
  -2   4   7       93.37       90.58     19.57 o 
  -1   4   7       20.40       17.29     16.59 o 
   0   4   7        4.56       -6.98     14.71 o 
   1   4   7      412.82      345.40     47.79 o 
   2   4   7      706.92      713.35     45.97 o 
   3   4   7        0.26       -0.03     21.92 o 
   4   4   7     1578.44     1355.69    110.94 o 
   5   4   7        2.63       27.91     32.10 o 
   6   4   7        6.80       -9.07     35.58 o 
  -8   5   7        1.53        5.58     39.07 o 
  -7   5   7      576.69      535.16     77.45 o 
  -6   5   7      102.22       91.40     43.26 o 
  -5   5   7       30.43       22.33     38.38 o 
  -4   5   7       63.51       31.40     34.89 o 
  -3   5   7      194.97      180.93     40.47 o 
  -2   5   7       52.98       47.40     20.28 o 
  -1   5   7     1065.04     1029.22     52.95 o 
   0   5   7     1307.56     1239.18     58.21 o 
   1   5   7       77.50       60.81     23.67 o 
   2   5   7     3597.16     3665.70    102.97 o 
   3   5   7      421.42      361.42     60.00 o 
   4   5   7       59.50       83.73     39.07 o 
   5   5   7        5.21       -1.40     33.49 o 
   6   5   7       71.94       99.78     48.14 o 
  -8   6   7       14.38      -14.65     38.38 o 
  -7   6   7       50.56       43.26     42.56 o 
  -6   6   7       29.11       24.42     38.38 o 
  -5   6   7      204.15      162.57     51.63 o 
  -4   6   7      655.05      644.70     78.15 o 
  -3   6   7      579.19      588.59     45.06 o 
  -2   6   7     1908.78     1882.35     73.81 o 
  -1   6   7       56.94       21.55     20.70 o 
   0   6   7      128.05       91.06     28.96 o 
   1   6   7      114.91       69.83     27.65 o 
   2   6   7      136.39      110.24     41.17 o 
   3   6   7      184.34      108.85     42.56 o 
   4   6   7      136.17      145.13     48.14 o 
   5   6   7        0.79      -18.14     34.19 o 
  -8   7   7        3.21       -6.28     41.86 o 
  -7   7   7       68.93       95.59     48.14 o 
  -6   7   7      283.51      325.14     66.98 o 
  -5   7   7      108.56       85.12     47.45 o 
  -4   7   7     1139.33     1370.34    112.33 o 
  -3   7   7      402.32      357.60     40.59 o 
  -2   7   7       15.63        2.44     23.19 o 
  -1   7   7       70.41       43.29     24.54 o 
   0   7   7       15.35        1.54     21.64 o 
   1   7   7       13.27      -11.16     27.91 o 
   2   7   7       15.53      -12.56     32.10 o 
   3   7   7        3.52       27.21     34.19 o 
   4   7   7        4.81        9.07     36.98 o 
   5   7   7       86.79       60.00     46.05 o 
  -7   8   7      298.79      203.74     64.19 o 
  -6   8   7       73.82       28.61     47.45 o 
  -5   8   7      242.62      177.22     57.21 o 
  -4   8   7      212.25      186.29     58.61 o 
  -3   8   7       62.71       50.93     40.47 o 
  -2   8   7       69.66       64.54     28.62 o 
  -1   8   7        9.09       11.19     23.92 o 
   0   8   7       29.20        9.07     34.89 o 
   1   8   7      138.44      140.94     45.35 o 
   2   8   7       24.69        9.77     34.89 o 
   3   8   7        0.16       23.72     38.38 o 
   4   8   7        0.60       -2.09     36.98 o 
  -6   9   7       21.07       25.12     50.24 o 
  -5   9   7       13.52       86.52     57.21 o 
  -4   9   7       41.65       94.89     56.52 o 
  -3   9   7       30.64       18.14     38.38 o 
  -2   9   7       20.82       23.39     29.00 o 
  -1   9   7      284.08      256.76     54.42 o 
   1   9   7        5.77        3.49     36.98 o 
   2   9   7       12.67        2.09     39.07 o 
   3   9   7       28.67       17.44     43.96 o 
  -5  10   7       48.44       33.49     58.61 o 
  -4  10   7       27.74      -42.56     42.56 o 
  -3  10   7       83.41       24.42     46.75 o 
  -2  10   7      289.63      364.14     49.80 o 
  -1  10   7       37.42       50.93     44.65 o 
   0  10   7       84.41       75.35     45.35 o 
   1  10   7      110.21      112.33     49.54 o 
  -3  11   7        3.53       -9.77     46.05 o 
  -1  11   7       45.54      113.73     52.33 o 
   0 -13   8       31.78       17.44     42.56 o 
   1 -13   8       10.32       -4.88     41.86 o 
   2 -13   8        5.41       27.21     48.14 o 
  -2 -12   8       38.98       52.33     44.65 o 
  -1 -12   8        2.78       -4.19     36.98 o 
   0 -12   8       10.01       26.51     39.07 o 
   1 -12   8        2.60        9.07     39.77 o 
   2 -12   8       29.56       42.56     47.45 o 
   3 -12   8        2.80      -23.72     39.77 o 
   4 -12   8        3.70      -11.16     48.84 o 
  -4 -11   8        0.45       11.86     27.79 o 
  -3 -11   8        0.03        7.16     25.73 o 
  -2 -11   8        1.90       -2.09     34.19 o 
  -1 -11   8        9.38       -9.77     33.49 o 
   0 -11   8       48.42       45.35     38.38 o 
   1 -11   8       44.44       74.66     41.86 o 
   2 -11   8       55.96       46.75     43.26 o 
   3 -11   8        4.09      -11.16     43.26 o 
   4 -11   8       70.72       33.49     48.14 o 
   5 -11   8       11.90       55.82     54.42 o 
  -5 -10   8        0.01        0.57     27.08 o 
  -4 -10   8       26.78       11.35     27.38 o 
  -3 -10   8      120.77      126.61     32.81 o 
  -2 -10   8       81.07       87.64     29.35 o 
  -1 -10   8       33.61        2.79     32.10 o 
   0 -10   8       93.25       94.19     43.26 o 
   1 -10   8        0.86       -8.37     33.49 o 
   2 -10   8      176.48      150.71     54.42 o 
   3 -10   8        7.81      -11.16     38.38 o 
   4 -10   8      108.95      118.61     54.42 o 
   5 -10   8        2.52      -19.54     43.26 o 
   6 -10   8       12.54      -25.82     48.84 o 
  -5  -9   8       74.33       90.08     31.82 o 
  -4  -9   8      191.94      208.99     38.44 o 
  -3  -9   8      163.08      121.58     31.26 o 
  -2  -9   8        8.53       28.34     22.25 o 
  -1  -9   8      175.21      145.95     33.04 o 
   0  -9   8      168.63      131.17     44.65 o 
   1  -9   8       71.69       30.00     39.07 o 
   3  -9   8      418.05      394.22     66.28 o 
   4  -9   8        5.47        8.37     39.77 o 
   5  -9   8       10.57        5.58     39.77 o 
   6  -9   8        5.39        4.19     44.65 o 
   7  -9   8        0.50       27.91     48.84 o 
  -6  -8   8       18.24       19.96     27.85 o 
  -5  -8   8      290.50      255.50     40.21 o 
  -4  -8   8       16.10       -1.82     22.94 o 
  -3  -8   8      494.72      474.29     47.73 o 
  -2  -8   8       10.25        6.30     22.44 o 
  -1  -8   8        5.39        8.77     22.30 o 
   0  -8   8       15.84       12.56     31.40 o 
   1  -8   8      618.38      595.16     71.17 o 
   2  -8   8        4.64       11.86     35.58 o 
   3  -8   8       14.24       19.54     38.38 o 
   4  -8   8        7.49       16.05     37.68 o 
   5  -8   8      223.02      289.56     61.40 o 
   6  -8   8       43.08       34.19     50.24 o 
   7  -8   8      111.35      110.94     56.52 o 
  -7  -7   8      141.02      162.57     55.82 o 
  -6  -7   8       12.64       29.45     26.13 o 
  -5  -7   8      384.96      372.15     44.77 o 
  -4  -7   8      155.62      146.78     42.56 o 
  -3  -7   8        1.61       -7.30     19.78 o 
  -2  -7   8       92.16       85.22     25.87 o 
  -1  -7   8      714.82      684.35     48.78 o 
   0  -7   8      484.39      404.47     38.48 o 
   1  -7   8        1.59        6.28     28.61 o 
   2  -7   8       66.20       80.24     37.68 o 
   4  -7   8      584.21      595.16     80.94 o 
   5  -7   8      534.02      558.18     77.45 o 
   6  -7   8        1.01       32.10     45.35 o 
   7  -7   8       12.49       53.73     55.82 o 
  -7  -6   8       12.69       -6.98     37.68 o 
  -6  -6   8      219.90      195.99     35.25 o 
  -5  -6   8       32.69       19.07     22.41 o 
  -4  -6   8        2.79       15.52     20.12 o 
  -3  -6   8      101.44       99.52     24.62 o 
  -2  -6   8      288.50      242.73     20.76 o 
  -1  -6   8      322.81      317.51     23.68 o 
   0  -6   8     5493.45     5500.69     90.68 o 
   1  -6   8      125.84      175.13     38.38 o 
   2  -6   8      717.82      687.26     67.68 o 
   3  -6   8      304.29      308.40     53.03 o 
   4  -6   8      157.10      204.44     51.63 o 
   5  -6   8       15.43       30.70     40.47 o 
   6  -6   8      377.25      371.19     71.87 o 
   7  -6   8       49.62       62.80     48.84 o 
   8  -6   8        1.07       23.72     53.73 o 
  -8  -5   8        0.02       36.98     41.86 o 
  -7  -5   8        1.53       27.21     35.58 o 
  -6  -5   8      275.06      280.21     52.68 o 
  -5  -5   8      485.63      488.25     45.09 o 
  -4  -5   8       21.63       33.51     21.85 o 
  -3  -5   8     1607.37     1678.25     68.35 o 
  -2  -5   8     1926.73     1933.14     57.66 o 
  -1  -5   8      499.33      481.64     26.66 o 
   0  -5   8     1347.56     1376.94     44.37 o 
   1  -5   8      434.28      423.85     32.81 o 
   2  -5   8       44.65       49.56     19.22 o 
   3  -5   8       10.72      -12.56     24.42 o 
   4  -5   8      347.64      393.52     60.70 o 
   5  -5   8       61.76       80.93     32.18 o 
   6  -5   8       13.34        7.56     28.86 o 
   7  -5   8       90.04      107.94     37.41 o 
   8  -5   8       62.89      110.24     39.47 o 
  -8  -4   8        5.22       -3.49     34.19 o 
  -7  -4   8      199.27      158.38     48.14 o 
  -6  -4   8      733.56      688.66     80.24 o 
  -5  -4   8     1995.26     2065.46     80.84 o 
  -4  -4   8      521.71      491.48     38.88 o 
  -3  -4   8      868.42      811.73     32.92 o 
  -2  -4   8     1131.36     1132.30     37.47 o 
  -1  -4   8      588.12      572.95     27.77 o 
   0  -4   8      628.69      621.84     30.30 o 
   1  -4   8       18.31       30.22     12.08 o 
   2  -4   8      591.07      578.68     40.45 o 
   3  -4   8       72.60       75.17     19.26 o 
   4  -4   8       50.03       44.92     26.31 o 
   5  -4   8       69.02       76.50     30.54 o 
   6  -4   8      168.41      196.52     39.11 o 
   7  -4   8      309.35      268.89     45.26 o 
   8  -4   8      143.03      171.89     43.99 o 
  -8  -3   8      746.21      727.73     92.10 o 
  -7  -3   8      173.04      198.85     51.63 o 
  -6  -3   8      582.74      549.11     72.56 o 
  -5  -3   8      869.31      856.31     49.73 o 
  -4  -3   8       20.95       15.03     14.97 o 
  -3  -3   8      541.64      543.01     27.69 o 
  -2  -3   8      888.67      944.69     32.90 o 
  -1  -3   8        3.71        4.11     10.59 o 
   0  -3   8      461.19      442.33     22.43 o 
   1  -3   8      197.53      186.67     16.58 o 
   2  -3   8     2733.86     2890.87     66.27 o 
   3  -3   8      325.61      322.25     27.35 o 
   4  -3   8      861.68      988.53     59.45 o 
   5  -3   8       38.37       59.31     38.38 o 
   6  -3   8      251.59      235.83     53.73 o 
   7  -3   8       39.32       56.52     42.56 o 
   8  -3   8      509.01      524.69     87.22 o 
  -7  -2   8      244.52      274.21     57.21 o 
  -6  -2   8        2.44        1.40     31.40 o 
  -5  -2   8       68.93       44.77     16.49 o 
  -4  -2   8      452.16      420.23     25.51 o 
  -3  -2   8       53.89       44.61     12.84 o 
  -2  -2   8     1637.87     1618.45     38.74 o 
  -1  -2   8       59.76       52.20     11.36 o 
   0  -2   8        1.97       -3.78      8.68 o 
   1  -2   8      417.23      397.35     17.08 o 
   2  -2   8     4248.95     4076.80     93.23 o 
   3  -2   8      689.59      734.38     46.86 o 
   4  -2   8      524.99      535.63     45.00 o 
   5  -2   8      742.01      721.45     80.94 o 
   6  -2   8      356.15      326.54     63.49 o 
   7  -2   8       40.15       43.96     42.56 o 
   8  -2   8        2.40       15.35     38.38 o 
  -9  -1   8       74.62       83.03     43.96 o 
  -8  -1   8        4.75        4.19     32.10 o 
  -7  -1   8       59.10       26.51     30.70 o 
  -6  -1   8       26.00       41.96     23.43 o 
  -5  -1   8       83.69       54.07     22.20 o 
  -4  -1   8      200.18      176.04     19.49 o 
  -3  -1   8     4334.70     4528.41     65.43 o 
  -2  -1   8     2342.89     2412.89     76.75 o 
  -1  -1   8      156.22      171.82     16.25 o 
   0  -1   8     1064.07     1029.32     28.91 o 
   1  -1   8     1918.10     1862.75     34.07 o 
   2  -1   8      732.13      785.78     42.40 o 
   3  -1   8     1576.67     1491.73     62.29 o 
   4  -1   8      514.68      504.16     42.62 o 
   5  -1   8       29.89       13.95     32.79 o 
   6  -1   8      148.25      151.41     52.33 o 
   7  -1   8       96.94      114.43     46.75 o 
   8  -1   8        7.09      -11.86     39.77 o 
  -9   0   8        6.88      -11.16     30.00 o 
  -8   0   8      215.18      159.08     48.14 o 
  -7   0   8      463.68      457.71     60.70 o 
  -6   0   8       33.39       49.54     34.89 o 
  -5   0   8      958.70      933.56     71.17 o 
  -4   0   8      121.47      129.82     15.04 o 
  -3   0   8       87.79      100.47     32.79 o 
  -2   0   8     3098.56     3372.83    119.31 o 
  -1   0   8     1305.61     1282.39     66.28 o 
   0   0   8      912.00      864.86     36.55 o 
   1   0   8     1341.69     1267.63     48.44 o 
   2   0   8        0.11        7.18     15.07 o 
   3   0   8      376.34      400.50     51.63 o 
   4   0   8      139.89      137.63     26.13 o 
   5   0   8      709.01      690.26     53.11 o 
   6   0   8      219.78      189.78     49.54 o 
   7   0   8      106.07       93.50     46.05 o 
   8   0   8      255.84      226.76     64.89 o 
  -9   1   8      192.69      187.69     54.42 o 
  -7   1   8      629.67      650.28     71.17 o 
  -6   1   8      578.23      581.21     68.38 o 
  -5   1   8       59.14       56.52     33.49 o 
  -4   1   8      929.30      803.09     65.59 o 
  -3   1   8       87.55       83.73     31.40 o 
  -2   1   8       46.83       73.96     28.61 o 
  -1   1   8      103.02      105.63     15.95 o 
   0   1   8      284.55      273.44     24.46 o 
   1   1   8      327.97      316.59     32.79 o 
   2   1   8      238.36      239.72     27.63 o 
   3   1   8      767.13      780.89     80.24 o 
   4   1   8     1278.22     1270.40     94.54 o 
   5   1   8     1703.39     1758.73     79.53 o 
   6   1   8     1054.39      962.17     96.29 o 
   7   1   8       19.43       34.19     37.68 o 
  -8   2   8       18.17        5.58     36.98 o 
  -7   2   8        1.93      -16.75     27.21 o 
  -6   2   8       99.80       50.93     35.58 o 
  -5   2   8       54.32       70.47     36.98 o 
  -4   2   8       11.55       11.86     28.61 o 
  -3   2   8      303.33      297.89     17.94 o 
  -2   2   8     1052.83     1080.21     35.58 o 
  -1   2   8      808.41      937.18     54.07 o 
   0   2   8     6832.64     7540.01    227.11 o 
   1   2   8     3485.66     3436.29     86.27 o 
   2   2   8      994.38      915.02     50.06 o 
   3   2   8     1364.75     1420.06     63.48 o 
   4   2   8      506.36      513.44     43.50 o 
   5   2   8      177.05      136.06     45.35 o 
   6   2   8       41.08       87.22     42.56 o 
   7   2   8        4.34        6.28     35.58 o 
  -9   3   8        9.52       -2.79     37.68 o 
  -8   3   8        0.12      -20.93     32.10 o 
  -7   3   8       67.77       32.79     35.58 o 
  -6   3   8      237.25      247.69     51.63 o 
  -5   3   8     1139.07     1163.12     92.80 o 
  -4   3   8      669.54      615.40     68.38 o 
  -3   3   8     1321.02     1371.42     45.74 o 
  -2   3   8      149.40      147.54     20.18 o 
  -1   3   8     4781.05     4907.29    102.92 o 
   0   3   8     2540.16     2465.98     73.91 o 
   1   3   8     1844.56     1797.73     73.26 o 
   2   3   8      593.73      544.56     41.41 o 
   3   3   8      214.24      196.49     31.09 o 
   5   3   8        0.45        2.79     32.79 o 
   6   3   8        0.29      -10.47     33.49 o 
   7   3   8       39.35       61.40     46.75 o 
  -8   4   8       13.88       16.75     37.68 o 
  -7   4   8      958.35      923.80     94.89 o 
  -6   4   8       59.69       56.52     36.98 o 
  -5   4   8        3.31       11.16     34.89 o 
  -4   4   8       23.42       24.42     36.98 o 
  -3   4   8     1358.64     1373.88     82.33 o 
  -2   4   8      684.30      749.40     41.79 o 
  -1   4   8      896.29      880.19     46.27 o 
   0   4   8      515.51      521.36     40.03 o 
   1   4   8        1.31        8.77     18.28 o 
   2   4   8        5.03       10.74     20.76 o 
   3   4   8        6.96       -5.38     20.93 o 
   4   4   8       20.84       53.03     35.58 o 
   5   4   8      156.51      136.76     46.05 o 
   6   4   8       43.04       34.19     42.56 o 
  -8   5   8        2.19      -13.26     36.28 o 
  -7   5   8      123.08      109.54     46.75 o 
  -6   5   8      103.83       78.84     43.26 o 
  -5   5   8      964.06      897.98     92.10 o 
  -4   5   8      373.93      314.68     60.70 o 
  -3   5   8       64.73       36.28     33.49 o 
  -2   5   8       16.41       22.81     22.12 o 
  -1   5   8       62.15       43.50     21.26 o 
   0   5   8      249.98      284.68     32.96 o 
   1   5   8      169.48      180.01     30.20 o 
   2   5   8      447.07      439.18     41.72 o 
   3   5   8        2.63       -9.77     28.61 o 
   4   5   8      697.39      755.64     89.31 o 
   5   5   8       25.11       45.35     39.07 o 
   6   5   8      190.97      247.00     66.28 o 
  -8   6   8       33.78        9.07     44.65 o 
  -7   6   8      132.53      118.61     49.54 o 
  -6   6   8       15.14       49.54     41.86 o 
  -5   6   8       18.12       22.33     40.47 o 
  -4   6   8      216.79      209.32     55.82 o 
  -3   6   8        5.61       -1.40     32.79 o 
  -2   6   8      430.61      463.69     42.12 o 
  -1   6   8      798.00      794.92     51.96 o 
   0   6   8      680.21      727.74     51.56 o 
   1   6   8       25.59       41.59     25.38 o 
   2   6   8     1207.66     1165.21     99.08 o 
   3   6   8      434.93      397.71     64.19 o 
   4   6   8      403.74      439.57     71.87 o 
   5   6   8        0.29      -20.23     38.38 o 
  -7   7   8       22.87       39.77     45.35 o 
  -6   7   8       35.01       11.16     41.86 o 
  -5   7   8       70.61       44.65     46.05 o 
  -4   7   8     1656.50     1830.84    131.87 o 
  -3   7   8       77.06       32.79     38.38 o 
  -2   7   8      881.74      955.58     60.89 o 
  -1   7   8      491.90      539.57     47.85 o 
   0   7   8      115.40      102.98     31.75 o 
   1   7   8      129.97      138.15     44.65 o 
   2   7   8      181.73      279.09     57.91 o 
   3   7   8      206.30      147.22     48.84 o 
   4   7   8      134.62      161.87     52.33 o 
  -7   8   8       86.65      106.75     55.12 o 
  -6   8   8      680.56      690.06     96.98 o 
  -5   8   8      158.46      149.31     60.00 o 
  -4   8   8      286.39      299.33     64.89 o 
  -3   8   8       97.58       69.77     43.26 o 
  -2   8   8      254.73      212.49     38.02 o 
  -1   8   8       85.53      128.15     31.89 o 
   0   8   8       91.91      131.87     41.86 o 
   1   8   8       77.87      102.57     43.96 o 
   2   8   8      131.44      146.52     53.73 o 
   3   8   8       23.48       53.73     39.77 o 
  -6   9   8       23.86      -11.16     50.93 o 
  -5   9   8        2.60      -20.93     46.05 o 
  -4   9   8        2.06       11.16     41.86 o 
  -3   9   8       14.39       20.23     43.96 o 
  -2   9   8       96.26       53.03     43.26 o 
  -1   9   8       92.73      110.24     47.45 o 
   0   9   8        0.03       -2.79     32.10 o 
   1   9   8       11.81       35.58     43.96 o 
  -4  10   8        0.62      -35.58     46.75 o 
  -3  10   8       37.24       25.12     50.93 o 
  -1  10   8      130.79      168.85     56.52 o 
   0  10   8       95.29      126.99     46.75 o 
   1  10   8      115.85      117.22     50.93 o 
   0 -13   9       24.29       11.16     36.28 o 
   1 -13   9       17.92       11.86     43.96 o 
   2 -13   9       30.61        9.07     43.96 o 
  -2 -12   9       19.90       11.86     41.17 o 
  -1 -12   9       68.23       84.43     43.96 o 
   0 -12   9        0.39       35.58     43.96 o 
   1 -12   9        4.31       -4.88     38.38 o 
   2 -12   9        0.35       13.95     41.86 o 
   3 -12   9        8.18        9.07     44.65 o 
   4 -12   9        9.69       -7.68     46.05 o 
  -4 -11   9        3.34        6.04     27.87 o 
  -3 -11   9        5.80       28.52     28.07 o 
  -2 -11   9       16.13       -4.88     34.19 o 
  -1 -11   9       20.01       30.00     36.28 o 
   0 -11   9       68.78      101.87     47.45 o 
   1 -11   9        7.65        8.37     39.77 o 
   2 -11   9       26.48        9.07     39.07 o 
   3 -11   9        7.55       55.82     46.05 o 
   4 -11   9       14.69       12.56     46.05 o 
   5 -11   9      109.02      102.57     55.82 o 
  -5 -10   9        3.70        6.22     28.11 o 
  -4 -10   9       11.59       14.02     26.63 o 
  -3 -10   9       31.56       21.55     25.12 o 
  -2 -10   9       53.35       64.45     28.34 o 
  -1 -10   9      101.48      121.41     44.65 o 
   0 -10   9       41.01       12.56     34.19 o 
   1 -10   9        3.89       48.84     38.38 o 
   2 -10   9      261.58      228.86     59.31 o 
   3 -10   9       57.02       76.75     43.96 o 
   4 -10   9      185.16      225.37     58.61 o 
   5 -10   9       92.50      124.89     61.40 o 
   6 -10   9       91.55      109.54     58.61 o 
  -5  -9   9        4.47       -6.59     24.91 o 
  -4  -9   9        0.14        7.40     25.87 o 
  -3  -9   9        7.09       18.03     23.83 o 
  -2  -9   9       27.61       45.70     25.16 o 
  -1  -9   9       24.81       40.77     25.87 o 
   0  -9   9      439.52      476.55     69.08 o 
   1  -9   9      212.69      162.57     50.93 o 
   2  -9   9      297.71      254.67     57.91 o 
   3  -9   9     1412.74     1290.80    106.75 o 
   4  -9   9       83.17       89.31     50.93 o 
   5  -9   9       33.32       34.89     43.26 o 
   6  -9   9        0.92       -6.98     46.05 o 
   7  -9   9        1.09      -11.16     49.54 o 
  -6  -8   9       10.03        5.06     26.86 o 
  -5  -8   9      106.48      113.55     60.35 o 
  -4  -8   9        0.60       -7.68     22.20 o 
  -3  -8   9       78.59      112.49     29.79 o 
  -2  -8   9        3.43       -1.43     21.95 o 
  -1  -8   9       10.07       -4.88     21.25 o 
   0  -8   9      110.78      124.20     41.17 o 
   1  -8   9     2229.11     2079.93    122.10 o 
   2  -8   9      158.76      232.34     50.93 o 
   3  -8   9        4.64       -2.79     39.07 o 
   4  -8   9      101.93       71.87     44.65 o 
   5  -8   9       76.41       86.52     50.24 o 
   6  -8   9      131.47      110.94     53.73 o 
   7  -8   9       17.32        7.68     46.05 o 
  -7  -7   9       27.10       23.03     40.47 o 
  -6  -7   9        3.89       21.02     26.48 o 
  -5  -7   9        1.77        7.62     21.69 o 
  -4  -7   9       83.04       61.06     25.87 o 
  -3  -7   9      235.17      197.98     34.27 o 
  -2  -7   9       31.48       27.68     21.20 o 
  -1  -7   9      347.47      281.36     34.78 o 
   0  -7   9      225.52      185.87     29.77 o 
   1  -7   9      120.08       87.91     36.98 o 
   2  -7   9       17.21       -6.28     30.70 o 
   3  -7   9       97.81       95.59     37.68 o 
   4  -7   9      399.07      490.50     74.66 o 
   5  -7   9      149.53      171.64     54.42 o 
   6  -7   9      298.06      327.24     71.17 o 
   7  -7   9        2.10       49.54     45.35 o 
  -7  -6   9      100.36       73.96     44.65 o 
  -6  -6   9      152.95      144.43     47.45 o 
  -5  -6   9     1143.83     1240.27     71.68 o 
  -4  -6   9        5.71      -19.50     20.16 o 
  -3  -6   9      926.30      912.63     56.22 o 
  -2  -6   9       79.67       56.70     16.33 o 
  -1  -6   9     1032.58     1017.75     40.58 o 
   0  -6   9      811.92      814.66     37.50 o 
   1  -6   9      112.28       99.02     22.30 o 
   2  -6   9       42.94       83.03     35.58 o 
   3  -6   9       85.22       38.38     34.19 o 
   4  -6   9      858.12      990.08     94.19 o 
   5  -6   9        3.62       29.30     39.77 o 
   6  -6   9      323.93      367.70     71.17 o 
   7  -6   9        2.33        9.77     43.96 o 
  -8  -5   9       34.65       10.47     41.17 o 
  -7  -5   9      166.91      141.64     48.14 o 
  -6  -5   9      168.17      120.01     43.96 o 
  -5  -5   9       23.12       48.17     24.42 o 
  -4  -5   9       59.63       52.68     22.28 o 
  -3  -5   9      308.96      312.78     33.58 o 
  -2  -5   9      102.07      102.16     17.00 o 
  -1  -5   9      491.35      480.24     27.81 o 
   0  -5   9       29.40       28.74     13.94 o 
   1  -5   9     1210.05     1126.10     52.76 o 
   2  -5   9      312.15      297.64     32.31 o 
   3  -5   9      522.01      536.55     65.59 o 
   4  -5   9       86.75      113.03     42.56 o 
   5  -5   9        0.38      -17.58     27.11 o 
   6  -5   9        0.11        6.79     27.85 o 
   7  -5   9       27.86       44.58     34.65 o 
   8  -5   9       19.31       44.75     37.95 o 
  -8  -4   9       13.18        5.58     38.38 o 
  -7  -4   9       94.46      115.82     43.96 o 
  -6  -4   9      270.83      304.91     56.52 o 
  -5  -4   9      877.23      870.61     53.98 o 
  -4  -4   9       92.53       83.36     23.03 o 
  -3  -4   9      488.75      505.00     27.64 o 
  -2  -4   9      838.18      794.45     33.30 o 
  -1  -4   9        2.14        0.71     12.37 o 
   0  -4   9      964.95      920.86     34.87 o 
   1  -4   9     2211.99     2227.79     53.03 o 
   2  -4   9      208.48      187.08     26.89 o 
   3  -4   9      155.89      129.95     21.97 o 
   4  -4   9        1.00      -21.25     21.25 o 
   5  -4   9       31.62       22.12     28.60 o 
   6  -4   9      105.95       79.01     34.19 o 
   7  -4   9       69.67       67.23     34.86 o 
   8  -4   9      428.32      437.46     57.93 o 
  -8  -3   9      406.69      333.52     68.38 o 
  -7  -3   9      173.18      135.36     44.65 o 
  -6  -3   9      188.22      161.87     47.45 o 
  -5  -3   9       70.26      135.36     41.86 o 
  -4  -3   9      259.55      229.61     22.30 o 
  -3  -3   9       19.56       13.79     12.51 o 
  -2  -3   9     4579.83     4900.75     98.98 o 
  -1  -3   9     1490.21     1425.88     72.76 o 
   0  -3   9       35.34       29.86     11.67 o 
   1  -3   9      160.40      138.78     15.12 o 
   2  -3   9      672.17      654.03     33.97 o 
   3  -3   9      338.17      317.85     28.46 o 
   4  -3   9      100.53       90.11     26.59 o 
   5  -3   9       61.70       18.84     34.19 o 
   6  -3   9     1117.20     1145.67    106.06 o 
   7  -3   9       40.15       -5.58     39.77 o 
   8  -3   9       37.20       57.91     46.75 o 
  -8  -2   9        8.17       21.63     33.49 o 
  -7  -2   9       30.30       33.49     34.89 o 
  -6  -2   9        0.09       17.44     34.89 o 
  -5  -2   9        1.23      -16.19     18.57 o 
  -4  -2   9      321.24      284.09     22.79 o 
  -3  -2   9      304.38      272.70     24.81 o 
  -2  -2   9      138.30      114.24     14.62 o 
  -1  -2   9        7.85       20.70     10.67 o 
   0  -2   9      104.02       92.11     12.90 o 
   1  -2   9      574.87      570.29     21.11 o 
   2  -2   9      806.31      851.44     46.03 o 
   3  -2   9     2588.50     2607.80     87.78 o 
   4  -2   9     1577.23     1445.53     70.92 o 
   5  -2   9      305.31      279.79     58.61 o 
   6  -2   9        0.30        2.79     34.19 o 
   7  -2   9        0.13       -4.19     36.98 o 
   8  -2   9        3.04       11.16     40.47 o 
  -9  -1   9        9.85        9.77     39.77 o 
  -8  -1   9        9.72       30.00     32.79 o 
  -7  -1   9        0.79        9.77     30.00 o 
  -6  -1   9       29.61        3.81     21.64 o 
  -5  -1   9        7.81       -5.79     19.94 o 
  -4  -1   9       53.01       36.98     27.21 o 
  -3  -1   9      405.04      420.78     26.86 o 
  -2  -1   9     2256.84     2277.49     43.81 o 
  -1  -1   9        2.61       -2.24      9.42 o 
   0  -1   9        9.20       11.21      9.54 o 
   2  -1   9     4873.95     4945.35    108.04 o 
   3  -1   9     1119.91     1124.24     57.21 o 
   4  -1   9        0.37      -10.47     18.46 o 
   5  -1   9       25.08       12.54     22.55 o 
   6  -1   9        0.03       34.19     36.98 o 
   7  -1   9        7.48       -9.07     35.58 o 
  -9   0   9       31.54       44.65     39.07 o 
  -8   0   9       54.28       64.19     38.38 o 
  -7   0   9      358.97      340.49     56.52 o 
  -6   0   9      159.79      103.96     39.07 o 
  -5   0   9        3.92       35.58     29.30 o 
  -4   0   9      830.66      798.90     67.68 o 
  -3   0   9      637.65      650.28     58.61 o 
  -2   0   9      227.87      193.97     38.38 o 
  -1   0   9     1852.70     1758.14     45.95 o 
   0   0   9     8187.00     8502.07    118.85 o 
   1   0   9       51.14       25.82     15.73 o 
   2   0   9       10.14       10.14     16.05 o 
   3   0   9        3.90        7.19     16.52 o 
   5   0   9        1.33       -3.84     21.46 o 
   6   0   9      169.25      107.45     42.56 o 
   7   0   9      103.43      129.78     48.84 o 
  -9   1   9      101.28      101.17     46.75 o 
  -7   1   9      409.23      431.90     62.80 o 
  -6   1   9        7.72       13.95     32.79 o 
  -5   1   9      112.41      120.01     37.68 o 
  -4   1   9      232.26      190.48     43.26 o 
  -3   1   9      869.83      754.94     66.28 o 
  -2   1   9     1091.88      989.80     77.10 o 
  -1   1   9      357.61      367.79     24.50 o 
   0   1   9      569.61      613.46     36.55 o 
   1   1   9        0.59       -7.35     15.39 o 
   2   1   9      133.39      134.25     24.11 o 
   3   1   9        1.41        4.97     17.96 o 
   4   1   9       45.17       44.18     23.43 o 
   5   1   9     2554.09     2566.89     98.30 o 
   6   1   9      802.19      699.13     87.22 o 
   7   1   9       60.60       23.72     40.47 o 
  -8   2   9       36.69       26.51     39.77 o 
  -7   2   9       77.09       43.96     37.68 o 
  -6   2   9        0.52      -12.56     32.79 o 
  -5   2   9      223.38      207.23     46.05 o 
  -4   2   9       76.31       64.89     34.19 o 
  -3   2   9      200.58      237.93     43.96 o 
  -2   2   9       24.82       11.15     12.54 o 
  -1   2   9       65.43       39.79     15.62 o 
   0   2   9      794.92      751.75     42.41 o 
   1   2   9      707.49      723.70     43.70 o 
   2   2   9       15.08       42.12     22.28 o 
   3   2   9     4387.04     4425.95    115.35 o 
   4   2   9     1111.22     1034.74     61.08 o 
   5   2   9      326.06      301.42     58.61 o 
   6   2   9        4.91       -7.68     33.49 o 
   7   2   9       13.73       23.03     39.07 o 
  -8   3   9       36.35       40.47     39.07 o 
  -7   3   9       11.22       15.35     32.10 o 
  -6   3   9       87.49       76.05     41.86 o 
  -5   3   9       81.21       64.19     39.77 o 
  -4   3   9       33.75       34.89     31.40 o 
  -3   3   9      117.59       96.98     36.98 o 
  -2   3   9      177.65      154.24     20.60 o 
  -1   3   9     1027.31     1048.54     47.47 o 
   0   3   9     3562.38     3484.03     89.80 o 
   1   3   9     4601.45     4512.21    107.96 o 
   2   3   9        6.47       26.05     20.43 o 
   3   3   9      284.50      234.45     34.29 o 
   4   3   9       24.60        4.88     30.70 o 
   5   3   9        8.61        6.28     32.79 o 
   6   3   9       37.30       43.96     39.07 o 
  -8   4   9       13.70       16.05     36.98 o 
  -7   4   9       17.62       35.58     40.47 o 
  -6   4   9        0.36      -18.14     31.40 o 
  -5   4   9     1213.03     1196.61    103.96 o 
  -4   4   9      749.20      706.10     75.35 o 
  -3   4   9      255.79      215.60     49.54 o 
  -2   4   9       48.63       49.25     19.86 o 
  -1   4   9     1018.04      956.12     51.30 o 
   0   4   9        2.11       -2.79     18.42 o 
   1   4   9       10.24       24.38     21.95 o 
   2   4   9       87.59       66.23     23.40 o 
   3   4   9        8.31       -3.33     22.19 o 
   4   4   9        6.00        4.88     28.61 o 
   5   4   9       57.66       60.00     40.47 o 
   6   4   9      253.60      286.07     67.68 o 
  -8   5   9        4.59      -20.23     36.98 o 
  -7   5   9      241.31      204.44     56.52 o 
  -6   5   9      243.83      325.14     65.59 o 
  -5   5   9      369.24      453.52     73.26 o 
  -4   5   9        2.73       11.86     35.58 o 
  -3   5   9       67.58       57.91     38.38 o 
  -2   5   9       12.29        3.75     19.73 o 
  -1   5   9       11.73        4.84     17.64 o 
   0   5   9        3.97       -9.66     20.16 o 
   1   5   9        0.16       -2.99     20.94 o 
   2   5   9      129.07      124.31     36.98 o 
   3   5   9      223.15      214.20     46.75 o 
   4   5   9      502.84      548.42     80.24 o 
   5   5   9        3.29        4.19     37.68 o 
  -8   6   9        9.51       17.44     42.56 o 
  -7   6   9        2.45       -9.07     41.17 o 
  -6   6   9       26.98        1.40     40.47 o 
  -5   6   9       17.05       18.84     39.77 o 
  -4   6   9       83.65       69.77     41.86 o 
  -3   6   9       85.17       96.29     46.05 o 
  -2   6   9       68.90       59.41     24.98 o 
  -1   6   9       83.80       81.36     27.15 o 
   0   6   9       66.65       62.92     26.59 o 
   1   6   9      204.88      207.43     35.27 o 
   2   6   9      202.70      212.11     48.84 o 
   3   6   9      123.34       78.15     39.77 o 
   4   6   9       78.41      107.45     46.75 o 
   5   6   9        6.71       -1.40     40.47 o 
  -7   7   9        0.09        2.09     43.96 o 
  -6   7   9       11.29       13.95     45.35 o 
  -5   7   9        0.15        4.88     41.17 o 
  -4   7   9        3.10      -11.86     38.38 o 
  -3   7   9       25.93       43.26     40.47 o 
  -2   7   9      232.89      223.97     57.21 o 
  -1   7   9      219.39      231.07     36.04 o 
   0   7   9        3.86      -22.19     22.19 o 
   1   7   9      261.14      254.67     54.42 o 
   2   7   9       71.36       63.49     38.38 o 
   3   7   9       87.83       99.08     44.65 o 
   4   7   9       31.57       62.10     40.47 o 
  -6   8   9       10.14       28.61     47.45 o 
  -5   8   9       60.80       64.19     47.45 o 
  -4   8   9      251.45      210.71     60.00 o 
  -3   8   9      181.95      223.97     60.00 o 
  -2   8   9      127.27      120.01     48.14 o 
  -1   8   9      195.50      258.33     40.73 o 
   0   8   9        6.68       27.91     37.68 o 
   1   8   9       34.34       48.84     39.07 o 
   2   8   9        0.01       16.75     37.68 o 
   3   8   9        3.04       26.51     38.38 o 
  -5   9   9        1.79      -13.95     43.26 o 
  -4   9   9       19.65       70.47     49.54 o 
  -3   9   9       34.47       43.26     48.14 o 
  -2   9   9      127.37      119.31     49.54 o 
  -1   9   9       50.46       87.22     41.17 o 
   0   9   9      102.45      140.24     47.45 o 
   1   9   9       27.48       25.82     41.17 o 
   2   9   9        4.04       50.93     46.05 o 
  -4  10   9       46.07       32.10     53.73 o 
  -3  10   9        3.62       27.91     55.12 o 
   0  10   9        0.38       10.47     41.86 o 
   1 -13  10       13.19        5.58     42.56 o 
  -2 -12  10        3.02       22.33     41.86 o 
  -1 -12  10       83.98      118.61     50.24 o 
   0 -12  10       12.98       20.93     38.38 o 
   1 -12  10        1.54      -18.14     36.28 o 
   2 -12  10        4.90        5.58     41.17 o 
   3 -12  10       58.77       70.47     51.63 o 
   4 -12  10        0.19      -25.12     45.35 o 
  -3 -11  10       48.03       80.67     31.30 o 
  -2 -11  10       16.68       39.93     28.83 o 
  -1 -11  10        0.04       -3.49     36.28 o 
   0 -11  10        1.87       12.56     39.77 o 
   1 -11  10       85.40       63.49     41.17 o 
   2 -11  10       27.75       11.86     41.86 o 
   3 -11  10       84.99       47.45     51.63 o 
   4 -11  10        4.60        1.40     44.65 o 
   5 -11  10        2.95       -2.09     43.96 o 
  -5 -10  10        2.83       -1.40     30.10 o 
  -4 -10  10        1.31       -0.23     28.61 o 
  -3 -10  10        3.31       -8.76     22.35 o 
  -2 -10  10        6.57        1.68     23.17 o 
  -1 -10  10        0.88      -18.84     32.79 o 
   0 -10  10       61.57       55.82     37.68 o 
   1 -10  10      134.67      149.31     46.75 o 
   2 -10  10      184.15      159.08     54.42 o 
   3 -10  10       54.35       38.38     46.05 o 
   4 -10  10       96.35       81.63     48.84 o 
   5 -10  10       48.99       34.89     50.93 o 
   6 -10  10       59.29       64.89     56.52 o 
  -5  -9  10       65.04       48.00     30.83 o 
  -4  -9  10       30.36       42.56     39.77 o 
  -3  -9  10      149.10      152.50     33.58 o 
  -2  -9  10       63.90       57.78     25.81 o 
  -1  -9  10      159.03      160.35     46.40 o 
   0  -9  10      328.20      295.14     55.82 o 
   1  -9  10      478.05      458.41     69.08 o 
   2  -9  10      134.95      115.13     47.45 o 
   3  -9  10      763.31      779.36     91.40 o 
   4  -9  10      107.82      115.13     50.93 o 
   5  -9  10        0.46       -4.19     41.17 o 
   6  -9  10       11.84      -13.95     44.65 o 
  -6  -8  10        0.21       -4.88     37.68 o 
  -5  -8  10      138.98      174.99     36.95 o 
  -4  -8  10       14.06       19.62     23.92 o 
  -3  -8  10      455.81      466.83     47.48 o 
  -2  -8  10      281.97      247.02     36.85 o 
  -1  -8  10      504.15      495.90     46.03 o 
   0  -8  10       45.76       29.65     23.68 o 
   1  -8  10      820.08      784.25     80.24 o 
   2  -8  10      166.93      126.99     45.35 o 
   3  -8  10       31.63       64.19     41.86 o 
   4  -8  10       64.35       85.12     46.05 o 
   5  -8  10      111.19      144.43     55.12 o 
   6  -8  10        0.09      -21.63     41.17 o 
   7  -8  10        0.33      -22.33     44.65 o 
  -7  -7  10        6.70       30.00     41.86 o 
  -6  -7  10      144.65      143.03     50.24 o 
  -5  -7  10        8.40       17.48     23.92 o 
  -4  -7  10      339.28      349.06     67.33 o 
  -3  -7  10      484.84      554.43     49.49 o 
  -2  -7  10      951.59      962.17     59.15 o 
  -1  -7  10      133.24      104.63     19.47 o 
   0  -7  10      151.88      131.23     20.55 o 
   1  -7  10      171.52      160.48     39.77 o 
   2  -7  10      120.84       96.29     39.07 o 
   3  -7  10      140.08      182.11     46.75 o 
   4  -7  10      128.32      126.99     46.05 o 
   5  -7  10        4.79        9.07     39.77 o 
   6  -7  10      142.91      156.99     58.61 o 
   7  -7  10        7.79       11.86     50.93 o 
  -7  -6  10       60.35       48.14     41.86 o 
  -6  -6  10      152.65      168.15     50.93 o 
  -5  -6  10     1946.32     2142.17     92.52 o 
  -4  -6  10       63.77       74.18     26.42 o 
  -3  -6  10       39.84       17.71     20.62 o 
  -2  -6  10      908.04      926.43     39.57 o 
  -1  -6  10      891.63      916.57     39.98 o 
   0  -6  10     1769.18     1765.09     54.60 o 
   1  -6  10      170.58      156.74     26.42 o 
   3  -6  10       46.85       45.35     36.28 o 
   4  -6  10      197.50      325.14     60.70 o 
   5  -6  10       46.56       62.10     43.96 o 
   6  -6  10       56.12       72.56     46.75 o 
   7  -6  10        2.28       25.12     46.75 o 
  -8  -5  10       14.44        8.37     36.98 o 
  -7  -5  10      431.58      396.31     71.17 o 
  -6  -5  10        0.08       20.93     36.28 o 
  -5  -5  10      564.22      564.46     73.96 o 
  -4  -5  10      524.77      512.12     42.51 o 
  -3  -5  10       34.34       39.19     15.54 o 
  -2  -5  10      754.44      787.42     35.85 o 
  -1  -5  10     1118.44     1130.80     41.89 o 
   1  -5  10     2093.77     1975.26     54.86 o 
   2  -5  10       17.80       14.51     29.30 o 
   3  -5  10       12.31       -9.11     20.62 o 
   4  -5  10      134.03      189.09     35.77 o 
   5  -5  10        8.50       -2.17     27.38 o 
   6  -5  10       14.74       10.88     28.83 o 
   7  -5  10        0.12        0.35     31.07 o 
  -8  -4  10       67.20       49.54     41.86 o 
  -7  -4  10      341.75      279.09     60.70 o 
  -6  -4  10      582.29      609.12     80.94 o 
  -5  -4  10      621.48      694.24     80.24 o 
  -4  -4  10       31.66       43.02     21.29 o 
  -3  -4  10        1.52        2.52     13.46 o 
  -2  -4  10     2765.36     2911.84     63.12 o 
  -1  -4  10      447.52      447.03     26.35 o 
   0  -4  10       16.94        6.53     11.49 o 
   1  -4  10      162.87      170.54     18.38 o 
   2  -4  10       50.99       40.53     20.65 o 
   3  -4  10       35.32       29.04     18.39 o 
   4  -4  10       48.10       26.66     19.90 o 
   5  -4  10        0.15      -24.93     24.93 o 
   6  -4  10        3.99       19.47     27.12 o 
   7  -4  10       48.87       62.46     33.95 o 
  -8  -3  10       24.49       39.07     41.17 o 
  -7  -3  10      283.25      211.41     56.52 o 
  -6  -3  10        2.68       -2.09     30.70 o 
  -5  -3  10       14.84       43.26     36.28 o 
  -4  -3  10     2927.79     3185.79     68.15 o 
  -3  -3  10      153.51      125.14     17.52 o 
  -2  -3  10        4.26       -1.00     11.60 o 
  -1  -3  10      754.35      768.70     30.63 o 
   0  -3  10      282.89      287.49     20.55 o 
   1  -3  10       93.41       87.86     12.19 o 
   2  -3  10     1155.64     1163.61     46.27 o 
   3  -3  10      434.79      428.48     32.99 o 
   4  -3  10       68.28       83.03     26.64 o 
   5  -3  10       41.66       39.07     39.07 o 
   6  -3  10       36.35       43.26     40.47 o 
   7  -3  10       44.02       31.40     43.96 o 
  -8  -2  10       52.69       32.10     35.58 o 
  -7  -2  10      232.80      213.51     53.73 o 
  -6  -2  10      302.77      287.46     57.21 o 
  -5  -2  10      653.39      688.43     49.22 o 
  -4  -2  10       59.01       33.30     21.15 o 
  -3  -2  10      633.39      594.97     25.82 o 
  -2  -2  10      128.99      109.07     15.51 o 
  -1  -2  10      184.57      168.98     16.68 o 
   0  -2  10      445.81      419.76     19.55 o 
   1  -2  10     1428.29     1377.54     33.29 o 
   2  -2  10     3135.46     3090.82     87.72 o 
   3  -2  10     2283.87     2208.82    108.15 o 
   4  -2  10      113.84      123.96     32.44 o 
   5  -2  10       59.69       58.95     27.22 o 
   6  -2  10       78.99      108.15     46.75 o 
   7  -2  10        1.73       65.59     44.65 o 
  -8  -1  10      274.82      281.19     59.31 o 
  -7  -1  10      338.52      318.86     60.70 o 
  -6  -1  10       34.31       27.34     24.16 o 
  -5  -1  10      176.93      159.08     40.47 o 
  -4  -1  10      156.71      130.48     37.68 o 
  -3  -1  10     1422.51     1380.81     83.73 o 
  -2  -1  10     2502.35     2541.84     47.79 o 
  -1  -1  10     1214.96     1137.31     48.49 o 
   0  -1  10     5416.88     5444.97    101.99 o 
   1  -1  10     2760.03     2762.52     49.22 o 
   2  -1  10     2625.20     2566.25    115.82 o 
   3  -1  10        0.34       11.85     18.17 o 
   4  -1  10      166.92      166.63     31.79 o 
   5  -1  10        3.04       -3.46     22.84 o 
   6  -1  10       47.43      112.33     45.35 o 
   7  -1  10       23.61       20.23     41.86 o 
  -9   0  10        0.72       16.05     35.58 o 
  -8   0  10       71.77       64.19     39.77 o 
  -7   0  10      141.61      145.13     42.56 o 
  -6   0  10        8.75       -9.07     34.89 o 
  -5   0  10      120.97      136.06     40.47 o 
  -4   0  10     1622.92     1505.70     93.50 o 
  -3   0  10     5323.65     5410.90    169.55 o 
  -2   0  10     5014.18     5043.89    161.18 o 
  -1   0  10     2364.23     2380.97     88.96 o 
   0   0  10     6966.21     7015.95    118.96 o 
   1   0  10        7.46       18.86     15.36 o 
   2   0  10        0.36        0.00     16.77 o 
   3   0  10        1.28        0.02     18.95 o 
   4   0  10       17.87       29.96     21.95 o 
   5   0  10        3.19       45.29     25.64 o 
   6   0  10        1.31      -18.14     33.49 o 
   7   0  10        1.57       -0.70     36.28 o 
  -9   1  10       31.20       27.91     37.68 o 
  -8   1  10       41.98       65.59     38.38 o 
  -7   1  10      569.70      486.32     65.59 o 
  -6   1  10      619.12      581.91     68.38 o 
  -5   1  10      493.54      443.06     59.31 o 
  -4   1  10     3698.40     3810.31    152.80 o 
  -3   1  10     1118.41     1141.49     82.33 o 
  -2   1  10     1261.45     1172.01     52.68 o 
  -1   1  10       11.66       12.56     28.61 o 
   0   1  10        5.06       -3.18     14.05 o 
   1   1  10       87.48       67.10     20.07 o 
   2   1  10      369.93      374.68     36.06 o 
   3   1  10      524.85      510.74     58.61 o 
   4   1  10      119.25      113.18     33.14 o 
   5   1  10      326.52      257.51     38.18 o 
   6   1  10       20.77       41.86     39.07 o 
   7   1  10        8.96       25.12     38.38 o 
  -8   2  10      358.92      367.01     64.89 o 
  -7   2  10       40.32       48.84     36.98 o 
  -6   2  10     1360.16     1324.99    100.47 o 
  -5   2  10      208.57      184.90     46.75 o 
  -4   2  10      151.48      177.22     44.65 o 
  -3   2  10       39.44       46.75     34.89 o 
  -2   2  10      330.53      353.87     24.52 o 
  -1   2  10      588.46      627.77     36.79 o 
   0   2  10     1824.61     1920.58     69.77 o 
   1   2  10     2629.70     2613.89     82.18 o 
   2   2  10      299.35      331.34     36.42 o 
   3   2  10     4476.51     4383.36    120.16 o 
   4   2  10      560.64      523.48     46.35 o 
   5   2  10        9.21        4.19     31.40 o 
   6   2  10       87.03      104.66     45.35 o 
  -8   3  10      161.21      131.17     49.54 o 
  -7   3  10        0.64        1.40     34.89 o 
  -6   3  10       31.45       21.63     34.89 o 
  -5   3  10        0.16       -4.19     32.10 o 
  -4   3  10      209.59      167.46     46.75 o 
  -3   3  10      887.17      787.74     78.15 o 
  -2   3  10      736.08      740.70     38.56 o 
  -1   3  10     5614.25     5618.20    109.96 o 
   0   3  10      511.27      419.35     40.12 o 
   1   3  10       75.94       52.01     22.25 o 
   2   3  10       62.79       49.30     23.17 o 
   3   3  10       65.11       43.18     29.65 o 
   4   3  10       60.15       73.26     36.98 o 
   5   3  10       37.32       18.14     35.58 o 
   6   3  10       38.08       71.87     43.96 o 
  -8   4  10       11.44        4.19     39.77 o 
  -7   4  10       18.50       26.51     39.77 o 
  -6   4  10      308.97      238.62     56.52 o 
  -5   4  10     1722.96     1475.00    110.24 o 
  -4   4  10      205.79      237.93     53.73 o 
  -3   4  10     4563.66     4755.73    188.39 o 
  -2   4  10      157.95      132.57     44.65 o 
  -1   4  10        2.68        2.69     17.85 o 
   0   4  10      223.42      206.60     31.39 o 
   1   4  10       12.20       20.29     22.84 o 
   2   4  10       39.58       44.09     24.25 o 
   3   4  10        0.39        2.66     21.44 o 
   4   4  10       11.19        0.00     30.70 o 
   5   4  10       99.90      120.01     50.24 o 
   6   4  10       20.54       40.47     42.56 o 
  -8   5  10       97.28      104.66     53.03 o 
  -7   5  10      232.53      221.18     62.10 o 
  -6   5  10      631.05      639.82     85.12 o 
  -5   5  10     2034.48     2023.42    134.66 o 
  -4   5  10      700.10      620.28     78.84 o 
  -3   5  10      837.87      832.39     87.22 o 
  -2   5  10       34.79       13.26     36.98 o 
  -1   5  10       23.99        0.70     20.90 o 
   0   5  10       66.72       58.14     23.44 o 
   1   5  10       86.10       74.54     27.72 o 
   2   5  10      272.03      252.77     36.63 o 
   3   5  10      204.87      223.97     51.63 o 
   4   5  10       20.26       13.95     36.28 o 
   5   5  10        1.97        4.19     34.89 o 
  -7   6  10       46.53       67.68     48.84 o 
  -6   6  10       40.70       33.49     42.56 o 
  -5   6  10       12.60       23.72     40.47 o 
  -4   6  10       11.64       16.75     39.07 o 
  -3   6  10       71.99       55.82     41.86 o 
  -2   6  10      104.63       99.78     45.35 o 
  -1   6  10      133.89      129.01     29.66 o 
   0   6  10      971.68     1003.28     63.50 o 
   1   6  10      569.45      676.68     53.02 o 
   2   6  10        4.71       -3.49     30.70 o 
   3   6  10        1.52       16.75     30.70 o 
   4   6  10      109.35       89.31     43.96 o 
  -7   7  10       81.30       54.42     50.93 o 
  -6   7  10       31.74       46.75     45.35 o 
  -5   7  10      147.72      159.08     54.42 o 
  -4   7  10      291.31      343.98     68.38 o 
  -3   7  10      182.99      154.90     55.82 o 
  -2   7  10      677.84      583.30     78.15 o 
  -1   7  10     1142.89     1182.64     99.08 o 
   0   7  10      431.73      376.37     44.33 o 
   1   7  10       26.45       49.54     35.58 o 
   2   7  10      215.70      190.48     50.24 o 
   3   7  10      229.97      201.64     56.52 o 
  -6   8  10      114.48       77.45     50.24 o 
  -5   8  10       75.68       33.49     50.93 o 
  -4   8  10      205.57      309.09     69.77 o 
  -3   8  10      420.53      340.49     71.17 o 
  -2   8  10        0.31       -9.07     39.77 o 
  -1   8  10      240.79      245.60     62.80 o 
   0   8  10       32.01       34.89     41.17 o 
   1   8  10        1.52        0.00     37.68 o 
   2   8  10        1.46       42.56     37.68 o 
  -5   9  10        7.46       40.47     55.82 o 
  -4   9  10       70.53      119.31     59.31 o 
  -3   9  10      177.26      172.34     60.00 o 
  -2   9  10       14.62       -2.79     44.65 o 
   0   9  10       15.82       -4.19     39.77 o 
   1   9  10       16.70       65.59     45.35 o 
  -2 -12  11       27.95       34.19     42.56 o 
  -1 -12  11        2.77       12.56     38.38 o 
   0 -12  11       20.05       50.24     44.65 o 
   1 -12  11        1.74        9.77     40.47 o 
   2 -12  11        2.00       -0.70     41.17 o 
   3 -12  11       59.14       18.14     47.45 o 
   4 -12  11       42.68       23.03     48.84 o 
  -3 -11  11        3.67       17.38     26.39 o 
  -2 -11  11       70.87       76.73     30.35 o 
  -1 -11  11        1.99        9.77     36.28 o 
   0 -11  11        2.67       11.16     38.38 o 
   1 -11  11        0.04       23.72     38.38 o 
   3 -11  11       30.48       66.98     46.75 o 
   4 -11  11        7.72       -0.70     48.84 o 
   5 -11  11        2.73      -16.05     44.65 o 
  -4 -10  11       48.97       56.87     31.58 o 
  -3 -10  11       80.29       49.29     27.62 o 
  -2 -10  11        9.81       21.32     24.11 o 
  -1 -10  11        0.74       -7.63     22.94 o 
   0 -10  11       74.04       76.75     43.26 o 
   1 -10  11      179.35      173.04     52.33 o 
   2 -10  11       55.66      100.47     47.45 o 
   3 -10  11       72.32       32.79     47.45 o 
   4 -10  11       57.37       85.82     52.33 o 
   5 -10  11       47.99      -20.23     47.45 o 
   6 -10  11       96.01       92.10     57.91 o 
  -5  -9  11       81.73       60.53     30.27 o 
  -4  -9  11       37.91       19.21     28.01 o 
  -3  -9  11       85.88      113.16     33.28 o 
  -2  -9  11      122.24      113.87     30.05 o 
  -1  -9  11      138.94      124.49     32.10 o 
   0  -9  11        1.74      -20.93     29.30 o 
   1  -9  11      941.82      949.61     93.50 o 
   2  -9  11       12.41      -28.61     32.79 o 
   3  -9  11      290.78      317.47     64.89 o 
   4  -9  11      187.47      191.88     56.52 o 
   5  -9  11       25.40        9.07     41.86 o 
   6  -9  11        0.15       34.19     44.65 o 
  -6  -8  11        1.01       18.84     39.07 o 
  -5  -8  11       95.79       81.12     30.34 o 
  -4  -8  11      132.78      118.00     31.68 o 
  -3  -8  11       85.18       85.94     28.29 o 
  -2  -8  11      476.46      489.94     47.46 o 
  -1  -8  11      833.53      891.76     59.41 o 
   0  -8  11       72.14       75.06     27.66 o 
   1  -8  11      289.95      285.37     54.42 o 
   2  -8  11       66.65       73.96     40.47 o 
   3  -8  11       21.13      -10.47     33.49 o 
   4  -8  11       17.85        6.98     36.98 o 
   5  -8  11        4.19       21.63     44.65 o 
   6  -8  11        7.62       44.65     46.75 o 
   7  -8  11        0.09       24.42     49.54 o 
  -7  -7  11        6.95      -24.42     41.17 o 
  -6  -7  11      128.80      176.53     55.82 o 
  -5  -7  11      155.72      186.99     51.63 o 
  -4  -7  11      580.57      549.34     50.35 o 
  -3  -7  11      314.66      274.61     36.85 o 
  -2  -7  11      198.96      177.55     32.56 o 
  -1  -7  11      287.32      288.35     27.28 o 
   0  -7  11       54.32       50.96     17.80 o 
   1  -7  11       74.11       81.02     24.39 o 
   2  -7  11       10.35        6.28     31.40 o 
   3  -7  11       40.37       41.17     36.98 o 
   4  -7  11       47.27       50.24     40.47 o 
   5  -7  11       67.60       60.70     45.35 o 
   6  -7  11      117.49       89.31     51.63 o 
   7  -7  11        6.08       38.38     48.84 o 
  -7  -6  11      305.32      368.40     71.17 o 
  -6  -6  11       21.08       22.33     36.28 o 
  -5  -6  11      639.89      686.57     85.12 o 
  -4  -6  11      334.10      287.24     37.89 o 
  -3  -6  11       30.10       17.96     21.17 o 
  -2  -6  11       15.53       29.48     15.92 o 
  -1  -6  11      897.11      854.33     39.44 o 
   0  -6  11      333.76      316.25     27.04 o 
   1  -6  11       16.84       14.00     19.48 o 
   3  -6  11      285.02      390.73     62.10 o 
   4  -6  11      104.95      145.83     48.14 o 
   5  -6  11      385.88      450.04     76.75 o 
   6  -6  11      180.19      213.51     61.40 o 
   7  -6  11       53.44       69.08     49.54 o 
  -7  -5  11      160.09       69.77     43.96 o 
  -6  -5  11       59.85        3.49     36.28 o 
  -5  -5  11       84.19       85.82     44.65 o 
  -4  -5  11       91.16       88.53     24.76 o 
  -3  -5  11       74.94       92.96     18.45 o 
  -2  -5  11        4.77       -6.13     14.00 o 
  -1  -5  11      858.21      828.40     44.52 o 
   0  -5  11      249.24      256.64     23.36 o 
   1  -5  11      709.78      682.47     34.33 o 
   2  -5  11       36.76       38.11     21.42 o 
   3  -5  11      569.61      551.19     48.23 o 
   4  -5  11       49.45       63.53     29.35 o 
   5  -5  11       94.90       83.50     33.51 o 
   6  -5  11      137.49      145.39     37.98 o 
   7  -5  11       98.18      122.33     38.64 o 
  -8  -4  11       31.62       59.31     42.56 o 
  -7  -4  11       28.97       39.07     36.98 o 
  -6  -4  11      343.23      297.93     62.10 o 
  -5  -4  11      380.61      397.71     64.89 o 
  -4  -4  11      186.60      201.64     48.14 o 
  -3  -4  11       68.10       60.43     16.36 o 
  -2  -4  11     1027.99     1031.36     40.33 o 
  -1  -4  11      703.69      717.50     33.34 o 
   0  -4  11       25.17       10.70     12.19 o 
   1  -4  11      458.93      449.96     27.00 o 
   2  -4  11      737.60      743.45     48.34 o 
   3  -4  11      112.72       95.20     21.50 o 
   4  -4  11      161.18      150.62     26.65 o 
   5  -4  11      101.04      111.30     35.24 o 
   6  -4  11       32.10       49.97     29.33 o 
   7  -4  11      140.00      204.96     43.17 o 
  -8  -3  11        0.38       -6.28     34.19 o 
  -7  -3  11      189.19      133.96     48.84 o 
  -6  -3  11      322.18      357.24     64.19 o 
  -5  -3  11       54.60       69.08     39.77 o 
  -4  -3  11     1290.88     1338.32     98.38 o 
  -3  -3  11      198.51      201.86     20.53 o 
  -2  -3  11      248.36      238.09     20.55 o 
  -1  -3  11      426.44      428.43     25.33 o 
   0  -3  11      376.84      381.55     23.89 o 
   1  -3  11       18.16       17.19     10.41 o 
   2  -3  11      316.41      311.16     27.53 o 
   3  -3  11        4.46      -13.43     15.96 o 
   4  -3  11      225.48      221.87     35.77 o 
   5  -3  11       72.03       68.67     29.33 o 
   6  -3  11      268.91      392.12     73.26 o 
   7  -3  11      159.65      219.79     60.70 o 
  -8  -2  11       47.14       35.58     38.38 o 
  -7  -2  11      367.69      391.43     68.38 o 
  -6  -2  11      459.07      403.29     66.28 o 
  -5  -2  11      322.40      329.09     38.67 o 
  -4  -2  11      103.19      135.28     26.39 o 
  -3  -2  11      240.71      205.15     28.01 o 
  -2  -2  11       43.95       39.20     12.92 o 
  -1  -2  11        2.72       -3.64     11.33 o 
   0  -2  11      463.86      460.89     21.08 o 
   1  -2  11      407.63      380.42     19.47 o 
   2  -2  11     1388.77     1359.30     62.23 o 
   3  -2  11     1030.74     1072.80     60.68 o 
   4  -2  11      394.71      375.74     42.01 o 
   5  -2  11      296.99      356.02     44.15 o 
   6  -2  11      347.49      359.33     69.77 o 
   7  -2  11      259.09      266.53     65.59 o 
  -8  -1  11       67.99       27.91     36.28 o 
  -7  -1  11       30.53       40.47     34.19 o 
  -6  -1  11       60.51       57.41     26.23 o 
  -5  -1  11       64.92       51.63     37.68 o 
  -4  -1  11       13.82       60.00     36.98 o 
  -3  -1  11      584.25      506.55     59.31 o 
  -2  -1  11      372.37      350.09     25.12 o 
  -1  -1  11      742.03      684.44     33.18 o 
   0  -1  11      927.69      928.03     32.71 o 
   1  -1  11     3370.31     3514.74     91.21 o 
   2  -1  11     1475.95     1481.20     69.77 o 
   3  -1  11     1580.95     1624.55     73.76 o 
   4  -1  11     1004.69     1014.93     96.98 o 
   5  -1  11      168.91      202.07     35.21 o 
   6  -1  11       68.79       55.82     40.47 o 
   7  -1  11        0.03      -36.98     36.98 o 
  -8   0  11       35.66       64.19     41.86 o 
  -7   0  11        0.30      -11.16     37.68 o 
  -6   0  11       27.73       -9.77     36.98 o 
  -5   0  11       62.47       34.89     33.49 o 
  -4   0  11      977.93      978.92     80.24 o 
  -3   0  11     3234.86     3264.68    136.76 o 
  -2   0  11      174.67      169.88     14.38 o 
  -1   0  11      625.00      612.41     31.04 o 
   0   0  11      888.28      876.82     42.81 o 
   1   0  11      847.24      746.46     52.33 o 
   2   0  11      502.31      529.09     41.43 o 
   3   0  11      556.17      627.34     48.35 o 
   4   0  11      439.89      407.49     42.08 o 
   6   0  11        1.38      -12.56     32.10 o 
   7   0  11       17.78       -0.70     41.17 o 
  -8   1  11      324.96      332.82     59.31 o 
  -7   1  11      134.14      123.50     43.26 o 
  -6   1  11     1353.91     1199.40     97.68 o 
  -5   1  11       65.54       79.54     39.77 o 
  -4   1  11      170.78      166.06     43.96 o 
  -3   1  11        5.36      -30.70     30.70 o 
  -2   1  11     1249.05     1207.07     88.61 o 
  -1   1  11     1160.03     1095.03     43.71 o 
   0   1  11      612.44      609.30     50.59 o 
   1   1  11      573.41      531.23     40.03 o 
   2   1  11        2.79       -4.03     17.43 o 
   4   1  11       30.05       22.77     23.74 o 
   5   1  11       16.18       11.84     23.54 o 
   6   1  11      195.00      233.74     58.61 o 
  -8   2  11     1050.95      997.06     96.98 o 
  -7   2  11       13.04       46.75     36.28 o 
  -6   2  11      462.37      422.82     65.59 o 
  -5   2  11        1.20       -4.19     34.19 o 
  -4   2  11      741.13      683.78     76.05 o 
  -3   2  11      549.79      626.56     69.77 o 
  -2   2  11        0.04        0.00     33.49 o 
  -1   2  11      102.80       93.82     20.81 o 
   0   2  11      141.75      137.99     25.54 o 
   1   2  11        8.07        6.52     18.20 o 
   2   2  11       68.46       46.25     21.77 o 
   3   2  11        4.03       14.26     21.79 o 
   4   2  11       21.88       28.26     22.94 o 
   5   2  11      558.60      464.69     75.35 o 
   6   2  11      117.38      130.48     49.54 o 
  -8   3  11      111.14      106.06     47.45 o 
  -7   3  11        0.77       19.54     34.89 o 
  -6   3  11      128.91      108.15     41.86 o 
  -5   3  11       48.68       50.93     42.56 o 
  -4   3  11       55.51       71.87     40.47 o 
  -3   3  11       83.76       50.24     36.28 o 
  -2   3  11        1.09       14.65     40.47 o 
  -1   3  11        2.82       -5.39     19.36 o 
   0   3  11     1130.20     1185.19     59.00 o 
   1   3  11     1194.59     1214.61     63.22 o 
   2   3  11        2.16       14.81     20.95 o 
   3   3  11      656.94      735.19     55.01 o 
   4   3  11      257.58      323.05     61.40 o 
   5   3  11      462.16      512.13     78.84 o 
   6   3  11       15.51        0.00     38.38 o 
  -8   4  11        0.02      -27.21     36.28 o 
  -7   4  11       54.90       41.17     40.47 o 
  -6   4  11      218.36      186.29     50.24 o 
  -5   4  11      458.86      398.40     65.59 o 
  -4   4  11      295.20      272.11     60.00 o 
  -3   4  11     3381.02     3213.05    159.78 o 
  -2   4  11      362.94      364.91     65.59 o 
  -1   4  11     1369.09     1529.97     66.04 o 
   0   4  11     1202.61     1207.74     62.88 o 
   1   4  11      782.42      794.29     53.67 o 
   2   4  11      266.08      302.59     49.89 o 
   3   4  11      109.61       90.70     38.38 o 
   4   4  11       34.83       30.00     35.58 o 
   5   4  11        5.47       39.07     39.07 o 
  -8   5  11      143.60      146.52     54.42 o 
  -7   5  11       14.59       -6.98     41.17 o 
  -6   5  11      563.62      462.60     73.26 o 
  -5   5  11     1666.73     1342.43    114.43 o 
  -4   5  11      539.19      485.62     74.66 o 
  -3   5  11      341.39      324.44     64.19 o 
  -2   5  11       84.26      126.29     49.54 o 
  -1   5  11      257.95      269.53     50.93 o 
   0   5  11      106.49      114.96     31.77 o 
   1   5  11      169.47      164.12     30.98 o 
   2   5  11       23.73       30.41     24.10 o 
   3   5  11      108.47      119.31     43.96 o 
   4   5  11       62.92       87.91     43.96 o 
   5   5  11       76.93       87.22     52.33 o 
  -7   6  11      109.76      105.36     50.24 o 
  -6   6  11       59.02       31.40     41.17 o 
  -5   6  11      118.85      103.96     48.84 o 
  -4   6  11       59.95       78.84     47.45 o 
  -3   6  11        2.34      -18.14     38.38 o 
  -2   6  11        1.70       18.84     41.17 o 
  -1   6  11       40.89       -6.28     36.98 o 
   0   6  11       42.15       55.00     29.55 o 
   1   6  11        2.63       12.74     23.12 o 
   2   6  11       24.16       46.05     33.49 o 
   3   6  11      835.81     1095.44    111.64 o 
   4   6  11      235.25      186.29     57.91 o 
  -6   7  11       51.29       50.24     47.45 o 
  -5   7  11       28.85       53.73     48.14 o 
  -4   7  11       41.24       18.84     44.65 o 
  -3   7  11       49.23       34.89     43.96 o 
  -2   7  11      158.00      143.73     53.73 o 
  -1   7  11       74.43       52.33     44.65 o 
   0   7  11       75.14      103.90     36.11 o 
   1   7  11      418.57      479.34     69.08 o 
   2   7  11      275.98      290.26     60.70 o 
   3   7  11      232.37      227.46     58.61 o 
  -6   8  11       38.33        9.07     43.96 o 
  -5   8  11       16.34      -25.82     43.26 o 
  -4   8  11       20.06       30.70     48.14 o 
  -3   8  11       38.63       68.38     49.54 o 
  -2   8  11      220.50      214.20     62.10 o 
  -1   8  11      143.17      179.32     55.12 o 
   0   8  11      128.07       85.82     41.86 o 
   1   8  11       12.76       12.56     34.19 o 
   2   8  11       41.45       31.40     38.38 o 
  -4   9  11       14.41       34.89     51.63 o 
  -3   9  11      162.09      145.83     58.61 o 
  -2   9  11       98.18      148.62     60.00 o 
  -2 -12  12        0.88       20.23     43.26 o 
  -1 -12  12        7.66        1.40     36.98 o 
   0 -12  12        0.80       -9.07     38.38 o 
   1 -12  12       98.12      138.15     53.73 o 
   2 -12  12       63.24       25.12     46.05 o 
   3 -12  12       77.37      107.45     56.52 o 
  -3 -11  12        0.17       21.89     28.07 o 
  -2 -11  12       13.78       12.13     25.81 o 
  -1 -11  12        5.33      -11.16     35.58 o 
   0 -11  12       11.47       11.16     36.98 o 
   1 -11  12       10.66       17.44     40.47 o 
   2 -11  12       88.79       90.70     50.93 o 
   3 -11  12        0.28      -11.16     41.86 o 
   4 -11  12        0.28      -13.26     47.45 o 
  -4 -10  12        1.55        9.01     27.61 o 
  -3 -10  12        0.18       11.16     36.63 o 
  -2 -10  12       64.28       89.04     30.35 o 
  -1 -10  12        4.93       31.22     27.12 o 
   0 -10  12       45.86       56.52     40.47 o 
   1 -10  12        0.50        9.77     38.38 o 
   2 -10  12       91.29       90.01     46.75 o 
   3 -10  12       71.78       16.05     40.47 o 
   4 -10  12       30.25        0.00     41.86 o 
   5 -10  12       34.57       47.45     48.84 o 
  -5  -9  12       34.75       -1.40     38.38 o 
  -4  -9  12      601.45      680.70     61.03 o 
  -3  -9  12       91.50      102.11     32.02 o 
  -2  -9  12       22.59       27.22     31.05 o 
  -1  -9  12       11.71       16.14     22.41 o 
   0  -9  12       30.39       36.28     35.58 o 
   1  -9  12      216.78      228.16     55.82 o 
   2  -9  12       61.05       79.54     43.26 o 
   3  -9  12      129.27      152.80     53.03 o 
   4  -9  12       60.81       20.93     42.56 o 
   5  -9  12       89.77      109.54     55.12 o 
   6  -9  12       26.20       -2.09     46.05 o 
  -6  -8  12       76.30       66.98     46.05 o 
  -5  -8  12       71.01       20.23     39.77 o 
  -4  -8  12       46.86       42.22     28.30 o 
  -3  -8  12        3.50        7.33     22.70 o 
  -2  -8  12      289.71      264.64     37.34 o 
  -1  -8  12      198.27      193.39     34.29 o 
   0  -8  12       60.01       55.70     25.48 o 
   1  -8  12        1.76      -16.05     32.79 o 
   2  -8  12       96.08      101.87     45.35 o 
   3  -8  12       49.27       15.35     35.58 o 
   4  -8  12        2.48       16.05     34.89 o 
   5  -8  12       20.67       26.51     46.75 o 
   6  -8  12        1.17       -2.09     43.26 o 
  -6  -7  12       18.71       23.03     41.86 o 
  -5  -7  12       24.88       23.03     40.47 o 
  -4  -7  12      379.34      368.49     43.49 o 
  -3  -7  12        0.78       15.14     24.04 o 
  -2  -7  12      245.58      225.95     34.20 o 
  -1  -7  12      150.34      122.00     21.09 o 
   0  -7  12       26.27       18.51     16.03 o 
   1  -7  12       74.30      101.16     25.65 o 
   2  -7  12      192.11      182.69     32.31 o 
   3  -7  12       47.47       36.98     41.17 o 
   4  -7  12       92.77       92.10     44.65 o 
   5  -7  12       64.37       79.54     48.14 o 
   6  -7  12       43.68       27.21     41.17 o 
   7  -7  12       18.50       50.24     46.75 o 
  -7  -6  12      308.81      365.61     73.26 o 
  -6  -6  12       97.26      129.08     50.24 o 
  -5  -6  12       20.21       28.61     39.07 o 
  -4  -6  12       87.00      102.57     43.26 o 
  -3  -6  12      223.38      212.38     32.67 o 
  -2  -6  12       29.49       46.30     17.77 o 
  -1  -6  12      250.65      246.04     25.28 o 
   0  -6  12      114.68       92.79     18.74 o 
   1  -6  12       15.89       33.78     16.37 o 
   2  -6  12        0.56        9.63     22.05 o 
   3  -6  12      152.08      133.75     30.27 o 
   4  -6  12      116.52       71.17     41.17 o 
   5  -6  12      244.60      318.17     68.38 o 
   6  -6  12       54.91       70.47     47.45 o 
   7  -6  12      257.28      342.59     74.66 o 
  -7  -5  12        7.41        9.07     36.28 o 
  -6  -5  12        6.82        0.00     33.49 o 
  -5  -5  12       16.09       41.17     40.47 o 
  -4  -5  12       11.16       35.58     39.07 o 
  -3  -5  12      299.62      317.51     36.52 o 
  -2  -5  12      334.13      342.75     26.97 o 
  -1  -5  12      465.02      513.91     31.00 o 
   0  -5  12      512.73      549.36     32.21 o 
   1  -5  12      174.38      199.36     22.54 o 
   2  -5  12       46.04       29.16     22.41 o 
   3  -5  12      118.62      125.42     30.40 o 
   4  -5  12      134.27      115.75     26.10 o 
   5  -5  12      371.50      395.82     48.84 o 
   6  -5  12      124.55      140.64     37.49 o 
   7  -5  12        8.11        0.31     30.32 o 
  -8  -4  12        0.85        6.28     35.58 o 
  -7  -4  12       30.29       57.21     41.17 o 
  -6  -4  12      175.99      200.25     56.52 o 
  -5  -4  12        6.62       -9.77     34.19 o 
  -4  -4  12        0.96       -6.50     21.94 o 
  -3  -4  12        3.41       -2.50     14.13 o 
  -2  -4  12       65.69       61.44     17.04 o 
  -1  -4  12      962.91      970.75     38.74 o 
   0  -4  12      261.56      253.79     22.31 o 
   1  -4  12      124.16      123.06     18.17 o 
   2  -4  12       75.34       55.39     22.25 o 
   3  -4  12     1129.64     1133.86     53.15 o 
   4  -4  12      167.17      215.61     29.51 o 
   5  -4  12       18.89       29.95     27.51 o 
   6  -4  12        2.24      -10.77     26.89 o 
   7  -4  12       10.37       14.65     31.53 o 
  -8  -3  12        4.78       20.23     37.68 o 
  -7  -3  12       11.65        3.49     34.19 o 
  -6  -3  12      447.62      470.97     73.26 o 
  -5  -3  12        9.97        2.09     33.49 o 
  -4  -3  12       77.34       26.80     34.19 o 
  -3  -3  12      463.34      469.18     40.03 o 
  -2  -3  12       12.70       25.91     14.14 o 
  -1  -3  12        9.89       10.49     13.21 o 
   0  -3  12       59.57       36.99     13.87 o 
   1  -3  12     3490.68     3538.25     59.90 o 
   2  -3  12        7.60       26.24     16.02 o 
   3  -3  12       45.60       36.84     18.91 o 
   4  -3  12       55.73       80.10     30.35 o 
   5  -3  12        1.67       -3.82     24.16 o 
   6  -3  12       37.57       78.15     46.05 o 
   7  -3  12      134.14      153.50     56.52 o 
  -8  -2  12       86.00       86.52     44.65 o 
  -7  -2  12        6.32       -6.28     32.79 o 
  -6  -2  12      360.80      316.77     60.00 o 
  -5  -2  12        2.13       14.04     23.13 o 
  -4  -2  12       32.65       50.83     23.24 o 
  -3  -2  12       45.90       37.65     22.12 o 
  -2  -2  12      275.75      265.54     20.36 o 
  -1  -2  12     1211.09     1272.74     40.53 o 
   0  -2  12      225.01      207.97     16.57 o 
   1  -2  12       49.68       46.63     11.83 o 
   2  -2  12      431.46      388.01     37.05 o 
   3  -2  12      481.59      457.54     42.79 o 
   4  -2  12       60.85       69.37     28.37 o 
   5  -2  12       15.53      -19.66     30.00 o 
   6  -2  12      628.79      572.84     84.43 o 
   7  -2  12      378.24      345.38     70.47 o 
  -8  -1  12        5.29       -3.49     32.10 o 
  -7  -1  12        2.54       -1.40     32.79 o 
  -6  -1  12       65.61       78.87     27.87 o 
  -5  -1  12       86.08       70.19     27.35 o 
  -4  -1  12       16.04        5.58     30.00 o 
  -3  -1  12        0.20        7.68     31.40 o 
  -2  -1  12      658.04      679.59     69.08 o 
  -1  -1  12      210.07      183.50     17.17 o 
   0  -1  12      148.30      134.16     15.84 o 
   1  -1  12      651.82      678.84     44.31 o 
   2  -1  12      937.51      965.10     80.59 o 
   3  -1  12       48.71       46.26     22.84 o 
   4  -1  12     3894.22     3906.59    171.64 o 
   5  -1  12      395.82      411.23     50.59 o 
   6  -1  12      182.95      122.10     50.93 o 
   7  -1  12       24.59       28.61     46.75 o 
  -8   0  12       19.43       25.12     39.07 o 
  -7   0  12       92.04       90.01     46.75 o 
  -6   0  12        1.34       48.84     39.77 o 
  -5   0  12        6.52       19.54     37.68 o 
  -4   0  12      566.70      618.19     71.87 o 
  -3   0  12      773.80      706.80     73.96 o 
  -2   0  12      338.25      318.17     52.33 o 
  -1   0  12      581.48      598.30     33.12 o 
   0   0  12       25.90       39.35     22.33 o 
   1   0  12     1121.30     1077.66     53.84 o 
   2   0  12     3406.43     3383.95    101.12 o 
   3   0  12       48.10       48.03     24.16 o 
   4   0  12       67.36       58.67     25.40 o 
   5   0  12       11.25      -11.67     21.85 o 
   6   0  12       25.98        6.21     25.90 o 
  -8   1  12      164.76      164.66     50.24 o 
  -7   1  12       82.70      100.47     47.45 o 
  -6   1  12      151.17      140.94     45.35 o 
  -5   1  12      132.58      115.13     41.86 o 
  -4   1  12      541.17      479.34     65.59 o 
  -3   1  12     1983.48     1924.34    117.92 o 
  -2   1  12      251.70      337.70     57.91 o 
  -1   1  12      419.83      379.77     29.95 o 
   0   1  12      871.58      891.16     47.04 o 
   1   1  12        2.91        2.89     18.42 o 
   2   1  12      272.97      274.42     34.84 o 
   3   1  12        2.47        6.30     20.70 o 
   4   1  12       17.92       13.58     20.07 o 
   5   1  12        9.66       11.00     23.62 o 
   6   1  12       28.67       16.05     35.58 o 
  -8   2  12       78.21      114.43     49.54 o 
  -7   2  12        8.86       -0.70     33.49 o 
  -6   2  12      298.43      238.62     56.52 o 
  -5   2  12      228.33      199.55     52.33 o 
  -4   2  12      104.88       55.12     38.38 o 
  -3   2  12        8.27        5.58     39.77 o 
  -2   2  12      129.05      196.06     52.33 o 
  -1   2  12        0.46       -1.02     17.01 o 
   0   2  12      173.13      120.28     24.72 o 
   1   2  12        2.29       -0.47     19.94 o 
   2   2  12       11.59       -4.71     19.76 o 
   3   2  12       80.64       86.60     32.44 o 
   4   2  12       83.09       79.33     27.12 o 
   5   2  12      765.19      742.39     90.01 o 
   6   2  12       73.40       70.47     46.05 o 
  -8   3  12      173.45      200.25     55.82 o 
  -7   3  12        2.65       11.16     35.58 o 
  -6   3  12        0.76      -16.05     32.79 o 
  -5   3  12       19.10        0.00     35.58 o 
  -4   3  12       50.35       34.19     41.86 o 
  -3   3  12      403.36      454.92     71.17 o 
  -2   3  12       32.21        0.70     39.77 o 
  -1   3  12        0.52      -34.19     34.19 o 
   0   3  12      226.36      233.04     32.01 o 
   1   3  12      262.99      275.08     35.87 o 
   2   3  12       10.62       -4.17     21.55 o 
   3   3  12      192.05      276.63     38.94 o 
   4   3  12       53.58       30.00     34.19 o 
   5   3  12       63.03       42.56     41.17 o 
  -8   4  12        4.15       -4.19     42.56 o 
  -7   4  12       42.96       32.10     41.86 o 
  -6   4  12       73.77       60.00     40.47 o 
  -5   4  12       16.38       50.24     39.77 o 
  -4   4  12       17.89       20.23     37.68 o 
  -3   4  12      275.58      237.23     58.61 o 
  -2   4  12        2.47       -4.88     39.77 o 
  -1   4  12      313.67      293.74     60.70 o 
   0   4  12      401.89      454.22     42.91 o 
   1   4  12      364.99      353.27     40.15 o 
   2   4  12      202.22      158.61     32.84 o 
   3   4  12        1.01       53.03     36.98 o 
   4   4  12        0.40        6.28     35.58 o 
   5   4  12        7.70      -29.30     33.49 o 
  -7   5  12       28.11       23.72     40.47 o 
  -6   5  12       16.96       27.21     41.17 o 
  -5   5  12       15.75       41.17     44.65 o 
  -4   5  12        1.41      -15.35     39.07 o 
  -3   5  12      280.92      369.10     68.38 o 
  -2   5  12       17.15       86.52     53.03 o 
  -1   5  12      279.67      311.19     63.49 o 
   0   5  12       97.09       89.71     29.55 o 
   1   5  12       11.76        3.74     21.41 o 
   2   5  12        7.45        9.50     24.90 o 
   3   5  12        0.95       23.72     35.58 o 
   4   5  12       32.29       25.12     36.98 o 
  -7   6  12        1.38       -9.77     39.77 o 
  -6   6  12      115.10      131.17     55.12 o 
  -5   6  12      266.63      270.72     68.38 o 
  -4   6  12       61.15       50.93     44.65 o 
  -3   6  12       32.13       -6.28     41.86 o 
  -2   6  12        8.31       42.56     46.75 o 
  -1   6  12       58.46       19.54     43.26 o 
   0   6  12       14.29        7.25     28.26 o 
   1   6  12      253.11      266.08     38.83 o 
   2   6  12       62.70       99.08     41.17 o 
   3   6  12       48.80       60.00     41.17 o 
  -6   7  12        1.57      -18.84     45.35 o 
  -5   7  12        0.06      -17.44     44.65 o 
  -4   7  12        0.64      -32.10     41.17 o 
  -3   7  12       44.50       41.86     49.54 o 
  -2   7  12       10.52       16.75     48.84 o 
  -1   7  12      255.58      362.12     73.96 o 
   0   7  12      385.25      516.32     85.82 o 
   1   7  12        0.80      -21.63     30.70 o 
   2   7  12       56.05       87.22     43.26 o 
  -5   8  12        9.93      -27.91     47.45 o 
  -4   8  12      119.45       79.54     55.82 o 
  -3   8  12      409.24      495.39     85.12 o 
  -2   8  12      475.38      522.60     85.82 o 
  -1   8  12        0.27      -27.21     46.75 o 
   1   8  12       16.69       23.03     35.58 o 
  -3   9  12       13.47       18.14     54.42 o 
  -2   9  12       60.44       39.07     55.82 o 
  -1 -12  13       25.67       36.28     41.86 o 
   0 -12  13       16.70       27.91     44.65 o 
   1 -12  13      125.05      201.64     60.70 o 
   2 -12  13       27.36        9.77     43.96 o 
   3 -12  13        5.85       11.86     50.24 o 
  -3 -11  13        0.97       24.73     28.37 o 
  -2 -11  13      119.41      131.20     35.65 o 
  -1 -11  13       53.70       38.38     39.07 o 
   0 -11  13       47.05        4.88     36.28 o 
   1 -11  13        6.45       36.28     42.56 o 
   2 -11  13       96.45      115.82     53.73 o 
   3 -11  13       17.91       22.33     45.35 o 
   4 -11  13        1.55       -9.07     41.17 o 
  -4 -10  13        2.39       18.36     29.85 o 
  -3 -10  13       65.81       49.13     28.39 o 
  -2 -10  13       42.02       60.33     29.30 o 
  -1 -10  13      102.90      117.23     32.78 o 
   0 -10  13       45.72       80.24     41.86 o 
   1 -10  13       20.55       46.75     41.86 o 
   2 -10  13      140.69      162.57     52.33 o 
   3 -10  13      100.22       89.31     47.45 o 
   4 -10  13       23.77       34.89     48.14 o 
   5 -10  13       12.53       22.33     44.65 o 
  -5  -9  13       80.02       72.56     48.84 o 
  -4  -9  13      165.96      131.17     53.03 o 
  -3  -9  13       19.53        9.39     25.87 o 
  -2  -9  13        3.69       -1.24     23.30 o 
  -1  -9  13       93.75       63.62     26.72 o 
   0  -9  13       93.53      101.77     29.10 o 
   1  -9  13      389.09      408.87     66.28 o 
   2  -9  13      111.11      132.57     46.05 o 
   3  -9  13       55.05       68.38     48.14 o 
   4  -9  13        2.44       15.35     41.86 o 
   5  -9  13       61.01       62.80     50.93 o 
   6  -9  13        0.37      -30.70     46.75 o 
  -6  -8  13      160.17      150.01     57.91 o 
  -5  -8  13        0.02      -32.79     32.79 o 
  -4  -8  13      243.07      276.30     62.80 o 
  -3  -8  13      328.74      355.80     43.99 o 
  -2  -8  13      189.12      207.85     35.71 o 
  -1  -8  13      333.84      287.63     38.48 o 
   0  -8  13      188.23      177.79     24.97 o 
   1  -8  13       12.25        7.82     23.13 o 
   2  -8  13      174.55      227.46     55.82 o 
   3  -8  13       33.64       98.38     46.05 o 
   4  -8  13       20.47       -3.49     34.19 o 
   5  -8  13        6.72       36.28     44.65 o 
   6  -8  13        0.01       -5.58     43.96 o 
  -6  -7  13      152.84      180.71     59.31 o 
  -5  -7  13      141.15      103.96     52.33 o 
  -4  -7  13      382.02      296.54     61.40 o 
  -3  -7  13       26.12       30.70     23.62 o 
  -2  -7  13      101.67      112.52     29.10 o 
  -1  -7  13      340.97      351.39     32.30 o 
   0  -7  13       73.21       85.34     20.45 o 
   1  -7  13       31.72       19.30     21.79 o 
   2  -7  13        1.04        4.67     21.62 o 
   3  -7  13       28.07       34.19     39.77 o 
   4  -7  13       71.97       44.65     41.17 o 
   5  -7  13       57.60       73.26     48.14 o 
   6  -7  13       11.75       34.89     43.96 o 
  -7  -6  13       59.25      122.80     54.42 o 
  -6  -6  13      207.11      141.64     51.63 o 
  -5  -6  13        4.27      -23.72     35.58 o 
  -4  -6  13       11.48       11.86     34.89 o 
  -3  -6  13      646.31      705.97     51.24 o 
  -2  -6  13        0.65       13.54     16.43 o 
  -1  -6  13       16.03       22.45     16.14 o 
   0  -6  13      161.67      167.74     22.25 o 
   1  -6  13      118.78      107.52     20.38 o 
   2  -6  13        2.80       -6.17     21.46 o 
   3  -6  13      275.06      320.93     41.30 o 
   4  -6  13      253.04      244.21     56.52 o 
   5  -6  13      123.21      103.96     51.63 o 
   6  -6  13       35.07       40.47     43.26 o 
  -7  -5  13       67.88       56.52     42.56 o 
  -6  -5  13       41.65       32.79     39.77 o 
  -5  -5  13       93.75       53.73     41.86 o 
  -3  -5  13       24.55       12.79     22.68 o 
  -2  -5  13      183.82      198.41     23.14 o 
  -1  -5  13      639.39      701.71     36.73 o 
   0  -5  13      640.45      658.93     35.69 o 
   1  -5  13      562.41      649.35     35.59 o 
   2  -5  13      218.44      235.86     35.27 o 
   3  -5  13      167.97      181.07     34.94 o 
   4  -5  13      405.84      417.01     39.02 o 
   5  -5  13       16.63        9.77     26.64 o 
   6  -5  13        6.65       11.52     28.37 o 
   7  -5  13       23.91       27.14     30.83 o 
  -7  -4  13       93.32      118.61     48.84 o 
  -6  -4  13       86.50      108.85     50.24 o 
  -5  -4  13       45.79       73.96     44.65 o 
  -4  -4  13      190.30      216.92     34.02 o 
  -3  -4  13       33.04       41.57     30.70 o 
  -2  -4  13      222.81      231.96     23.30 o 
  -1  -4  13     1711.18     1733.65     51.38 o 
   0  -4  13      788.59      773.74     36.39 o 
   1  -4  13     2705.66     2705.77     64.56 o 
   2  -4  13      836.64      811.86     53.32 o 
   3  -4  13      423.81      420.19     35.94 o 
   4  -4  13       33.12       46.69     21.87 o 
   5  -4  13        0.22        5.50     20.45 o 
   6  -4  13        0.23        3.62     27.79 o 
   7  -4  13        5.92       17.13     49.54 o 
  -8  -3  13       38.37      101.17     49.54 o 
  -7  -3  13       12.13       33.49     41.17 o 
  -6  -3  13      661.82      651.68     85.12 o 
  -5  -3  13      103.41       83.03     42.56 o 
  -4  -3  13      183.71      166.37     32.29 o 
  -2  -3  13     1217.24     1215.39     42.12 o 
  -1  -3  13     2298.45     2205.29     55.37 o 
   0  -3  13      783.15      795.80     35.29 o 
   1  -3  13     1166.91     1173.95     46.78 o 
   2  -3  13       40.38       45.02     18.24 o 
   3  -3  13       25.90       10.65     17.43 o 
   4  -3  13        6.02        1.15     18.18 o 
   5  -3  13       49.40       22.33     26.39 o 
   6  -3  13       13.58       37.68     41.86 o 
   7  -3  13       30.62       18.84     46.75 o 
  -8  -2  13       80.94       62.80     43.26 o 
  -7  -2  13        4.85      -23.03     35.58 o 
  -6  -2  13      634.76      581.91     78.15 o 
  -5  -2  13      427.84      493.73     46.35 o 
  -4  -2  13      446.38      490.29     61.05 o 
  -3  -2  13     2533.50     2401.94     85.85 o 
  -2  -2  13      977.06      937.72     77.80 o 
  -1  -2  13      759.06      782.28     33.44 o 
   0  -2  13      387.13      382.17     21.72 o 
   1  -2  13      107.41       92.67     18.37 o 
   2  -2  13      332.66      276.49     34.29 o 
   3  -2  13      443.24      407.25     79.19 o 
   4  -2  13      128.59      161.07     34.22 o 
   5  -2  13       14.79       29.32     25.64 o 
   6  -2  13       54.43       31.40     39.77 o 
   7  -2  13       52.01       43.26     46.75 o 
  -8  -1  13      167.64      166.06     50.24 o 
  -7  -1  13      175.59      166.06     49.54 o 
  -6  -1  13       56.88       80.41     30.34 o 
  -5  -1  13     1266.85     1263.42     71.50 o 
  -4  -1  13      161.29      121.41     41.86 o 
  -3  -1  13      666.94      678.19     71.87 o 
  -2  -1  13      584.76      608.42     69.77 o 
  -1  -1  13       64.39       56.25     14.06 o 
   0  -1  13      233.36      210.07     19.37 o 
   1  -1  13     1006.06      971.77     53.53 o 
   2  -1  13     2359.47     2489.39     90.91 o 
   3  -1  13      798.48      842.51     57.67 o 
   4  -1  13     1023.93      941.47     63.62 o 
   5  -1  13      303.88      248.27     41.41 o 
   6  -1  13       59.26       35.14     30.58 o 
  -8   0  13       43.74        6.98     34.19 o 
  -7   0  13      364.50      367.70     64.19 o 
  -6   0  13        4.37       14.65     34.19 o 
  -5   0  13      144.17      176.53     50.93 o 
  -4   0  13      286.91      259.56     53.73 o 
  -3   0  13      672.20      623.77     73.26 o 
  -2   0  13     1989.69     2116.22    122.80 o 
  -1   0  13      782.87      712.14     37.25 o 
   0   0  13     2229.56     2209.34     72.87 o 
   1   0  13      662.01      625.60     45.09 o 
   2   0  13       79.75       88.00     24.81 o 
   3   0  13       76.13       76.32     25.64 o 
   4   0  13       65.37       41.58     24.88 o 
   5   0  13       33.27       61.24     27.30 o 
   6   0  13        3.51      -13.26     37.68 o 
  -8   1  13       53.32       27.91     40.47 o 
  -7   1  13        9.37      -20.93     32.79 o 
  -6   1  13       38.09       23.72     36.28 o 
  -5   1  13       16.14       53.73     39.07 o 
  -4   1  13     2189.69     2135.06    131.17 o 
  -3   1  13      350.25      355.84     61.40 o 
  -2   1  13     9572.48     9595.19    265.84 o 
  -1   1  13      837.71      850.53     81.63 o 
   0   1  13       57.40       42.22     19.22 o 
   1   1  13      595.02      598.78     44.59 o 
   2   1  13       95.13       89.97     25.65 o 
   3   1  13        2.23        1.44     20.45 o 
   4   1  13        1.96       -7.71     20.70 o 
   5   1  13        5.15       16.96     27.36 o 
   6   1  13       71.90       89.31     44.65 o 
  -8   2  13       80.61       53.03     47.45 o 
  -7   2  13      198.20      263.74     60.00 o 
  -6   2  13      619.66      602.14     79.54 o 
  -5   2  13      155.27      167.46     48.84 o 
  -4   2  13     5349.94     5523.93    212.81 o 
  -3   2  13      736.81      740.29     82.33 o 
  -2   2  13     1126.79     1049.39     95.59 o 
  -1   2  13      241.10      260.25     60.00 o 
   0   2  13        1.26        0.70     17.75 o 
   1   2  13       82.43       74.92     23.95 o 
   2   2  13      109.74       94.54     26.59 o 
   3   2  13      188.33      191.64     33.04 o 
   4   2  13      275.91      303.84     41.43 o 
   5   2  13      195.96      186.99     51.63 o 
  -8   3  13      266.55      240.02     65.59 o 
  -7   3  13      392.25      320.96     66.98 o 
  -6   3  13      407.38      339.79     65.59 o 
  -5   3  13       29.12       34.19     39.77 o 
  -4   3  13       17.27      -21.63     38.38 o 
  -3   3  13       51.99       37.68     48.84 o 
  -2   3  13      122.23      158.38     53.03 o 
  -1   3  13      211.85      230.95     56.52 o 
   0   3  13      423.07      434.75     40.73 o 
   1   3  13     1342.51     1318.91     69.38 o 
   2   3  13      625.60      601.54     51.34 o 
   3   3  13       31.88       10.47     22.80 o 
   4   3  13       39.01       39.77     36.28 o 
   5   3  13      188.18       93.50     48.14 o 
  -7   4  13       10.98       -1.40     39.77 o 
  -6   4  13       12.61       39.07     39.77 o 
  -5   4  13        7.98       -7.68     36.98 o 
  -4   4  13      176.46      130.48     47.45 o 
  -3   4  13      246.10      261.65     65.59 o 
  -2   4  13      116.77      151.41     53.73 o 
  -1   4  13     1606.57     1521.75    120.71 o 
   0   4  13     3266.46     3350.57    107.38 o 
   1   4  13      199.07      128.06     30.84 o 
   2   4  13       13.29        2.58     23.93 o 
   3   4  13       85.25       87.91     41.17 o 
   4   4  13       79.44      120.01     48.84 o 
  -7   5  13        2.23       -1.40     41.86 o 
  -6   5  13      105.26       97.68     51.63 o 
  -5   5  13      521.49      595.16     87.91 o 
  -4   5  13      239.44      226.76     58.61 o 
  -3   5  13      375.72      469.57     77.45 o 
  -2   5  13      682.64      779.36     91.40 o 
  -1   5  13      151.07      104.66     50.24 o 
   0   5  13      257.62      251.18     57.91 o 
   1   5  13      129.67      130.48     41.86 o 
   2   5  13       34.80       62.80     40.47 o 
   3   5  13        0.25       -3.49     29.30 o 
   4   5  13       32.83       34.19     41.86 o 
  -6   6  13       78.43       98.38     54.42 o 
  -5   6  13      492.65      500.27     84.43 o 
  -4   6  13      145.95      150.01     53.73 o 
  -3   6  13       15.44       -6.28     45.35 o 
  -2   6  13       88.48       99.08     50.24 o 
  -1   6  13        3.22       30.70     48.14 o 
   0   6  13        3.89        2.09     41.86 o 
   1   6  13       37.18        3.37     24.01 o 
   2   6  13       53.68       29.30     38.38 o 
   3   6  13       94.37       98.38     48.14 o 
  -6   7  13       95.16       73.96     53.03 o 
  -5   7  13       39.69       80.24     53.03 o 
  -4   7  13        8.61       41.86     50.24 o 
  -3   7  13        0.09        2.79     48.14 o 
  -2   7  13       19.31        4.19     44.65 o 
  -1   7  13       52.05       94.89     55.12 o 
   0   7  13      104.09      154.20     56.52 o 
   2   7  13        8.73       30.00     41.86 o 
  -4   8  13       92.35      165.36     63.49 o 
  -3   8  13       67.81       20.23     53.03 o 
  -2   8  13       73.27      102.57     55.82 o 
  -1   8  13       25.73       95.59     57.21 o 
  -1 -12  14       27.59       27.91     42.56 o 
   0 -12  14       53.93       40.47     46.05 o 
   1 -12  14        3.15        9.77     41.86 o 
   2 -12  14      140.70       99.08     55.82 o 
  -3 -11  14        8.74        9.98     28.11 o 
  -2 -11  14       34.06       46.24     29.85 o 
  -1 -11  14       53.61       74.66     44.65 o 
   0 -11  14      165.15      193.97     56.52 o 
   1 -11  14        0.86        9.77     38.38 o 
   2 -11  14       39.13        2.79     43.96 o 
   3 -11  14       18.96       16.75     48.14 o 
   4 -11  14        4.13       13.95     44.65 o 
  -4 -10  14       23.56       23.72     45.35 o 
  -3 -10  14       99.61       97.52     32.28 o 
  -2 -10  14       99.07       72.12     29.79 o 
  -1 -10  14       31.73       32.97     27.12 o 
   0 -10  14       54.02       51.63     39.77 o 
   1 -10  14        0.32       23.72     38.38 o 
   2 -10  14       70.52      151.41     52.33 o 
   3 -10  14       30.08       27.21     41.17 o 
   4 -10  14        0.66      -32.79     43.26 o 
   5 -10  14        1.49       -4.88     43.96 o 
  -5  -9  14        0.14       16.75     42.56 o 
  -4  -9  14      171.46      175.83     56.52 o 
  -3  -9  14        7.87        1.84     25.32 o 
  -2  -9  14        4.39        0.52     23.93 o 
  -1  -9  14        2.18        3.40     23.43 o 
   0  -9  14       84.47       64.24     27.01 o 
   1  -9  14      117.79      126.99     46.05 o 
   2  -9  14       42.23       57.91     37.68 o 
   3  -9  14        4.47        9.77     41.86 o 
   4  -9  14       34.11        2.79     40.47 o 
   5  -9  14       19.25       -6.98     41.17 o 
  -6  -8  14      112.93       85.82     48.84 o 
  -5  -8  14       48.87       66.28     48.84 o 
  -4  -8  14      113.54      188.39     54.42 o 
  -3  -8  14      240.27      269.19     39.70 o 
  -2  -8  14      159.17      145.20     32.29 o 
  -1  -8  14       14.26       17.93     25.47 o 
   0  -8  14       92.10       82.69     21.02 o 
   1  -8  14        3.57       -5.43     20.36 o 
   2  -8  14      170.60      215.60     55.82 o 
   3  -8  14       33.07       79.54     43.96 o 
   4  -8  14      128.29      180.71     58.61 o 
   5  -8  14       25.62       33.49     44.65 o 
   6  -8  14        6.80        5.58     47.45 o 
  -6  -7  14       42.35       37.68     43.26 o 
  -5  -7  14      118.61      127.68     53.03 o 
  -4  -7  14      223.17      212.11     55.82 o 
  -3  -7  14      147.51      145.83     46.75 o 
  -2  -7  14        2.49       -2.77     21.06 o 
  -1  -7  14      268.79      255.98     27.74 o 
   0  -7  14      133.67      159.40     25.35 o 
   1  -7  14        7.97        0.33     21.85 o 
   2  -7  14       16.97       13.04     22.94 o 
   3  -7  14      110.15      100.31     31.68 o 
   4  -7  14        0.89       -4.88     39.07 o 
   5  -7  14        0.02       26.51     43.26 o 
   6  -7  14        6.38        4.19     42.56 o 
  -7  -6  14       11.09        9.77     41.86 o 
  -6  -6  14      143.88       80.24     49.54 o 
  -5  -6  14       69.16       69.08     45.35 o 
  -4  -6  14        3.37       -7.68     34.19 o 
  -3  -6  14      411.61      384.45     65.59 o 
  -2  -6  14       70.90       44.02     18.32 o 
  -1  -6  14       65.09       62.37     19.57 o 
   0  -6  14        1.18      -10.15     14.98 o 
   1  -6  14      130.61       93.54     20.60 o 
   2  -6  14        0.83        6.96     23.24 o 
   3  -6  14       38.42       53.34     26.80 o 
   4  -6  14       45.14       58.81     28.07 o 
   5  -6  14      188.21      230.95     62.10 o 
   6  -6  14       74.08       48.84     45.35 o 
  -7  -5  14        1.61       -6.28     36.98 o 
  -6  -5  14      168.38      159.78     54.42 o 
  -5  -5  14      157.26      177.22     53.03 o 
  -4  -5  14        2.67       20.93     37.68 o 
  -3  -5  14       87.39       85.01     27.08 o 
  -2  -5  14        1.43       -3.25     15.61 o 
  -1  -5  14       54.77       51.11     18.29 o 
   0  -5  14      259.14      268.08     26.16 o 
   1  -5  14       60.44       63.09     23.83 o 
   2  -5  14       25.78       38.03     40.12 o 
   3  -5  14      143.22      177.13     44.65 o 
   4  -5  14      345.70      313.22     35.24 o 
   5  -5  14      190.03      147.14     38.23 o 
   6  -5  14      185.05      241.56     44.14 o 
  -7  -4  14       28.96        6.98     39.77 o 
  -6  -4  14       48.25       48.14     44.65 o 
  -5  -4  14      303.71      384.45     68.38 o 
  -4  -4  14        4.03       22.89     24.61 o 
  -3  -4  14       18.22       11.08     21.46 o 
  -2  -4  14      163.46      182.94     29.28 o 
  -1  -4  14      305.78      310.79     25.97 o 
   0  -4  14      639.43      621.87     34.26 o 
   1  -4  14       13.74       13.04     18.94 o 
   2  -4  14     1087.06     1082.42     69.42 o 
   3  -4  14       58.91       67.84     22.36 o 
   4  -4  14      295.24      360.69     36.78 o 
   5  -4  14      175.49      218.25     34.67 o 
   6  -4  14       35.73       20.40     30.05 o 
  -8  -3  14        0.42       -4.19     40.47 o 
  -7  -3  14      101.61       77.45     46.75 o 
  -6  -3  14       90.16       79.54     46.05 o 
  -5  -3  14      233.87      247.66     39.93 o 
  -4  -3  14      164.12      160.13     34.07 o 
  -3  -3  14      101.30       92.66     26.89 o 
  -2  -3  14      891.45      907.64     53.52 o 
  -1  -3  14       14.08       24.56     14.41 o 
   0  -3  14      552.95      520.06     37.39 o 
   1  -3  14      189.19      166.54     22.06 o 
   2  -3  14      323.55      339.58     31.49 o 
   3  -3  14       67.72       89.09     22.44 o 
   4  -3  14      112.94      104.45     25.20 o 
   5  -3  14      100.69      127.59     33.77 o 
   6  -3  14       60.69       -4.19     39.77 o 
  -8  -2  14        5.75        2.79     37.68 o 
  -7  -2  14      139.84      219.79     58.61 o 
  -6  -2  14      252.59      275.60     59.31 o 
  -5  -2  14     1016.08     1016.73     65.04 o 
  -4  -2  14      359.35      353.38     68.03 o 
  -3  -2  14       70.18       87.38     27.48 o 
  -2  -2  14      102.82      108.36     25.78 o 
  -1  -2  14      106.70       92.48     16.79 o 
   0  -2  14      164.82      164.53     17.10 o 
   1  -2  14      128.82      124.38     20.85 o 
   2  -2  14      103.47       97.54     26.15 o 
   3  -2  14       10.37       12.63     22.35 o 
   4  -2  14       50.72       64.02     26.39 o 
   5  -2  14       23.30       45.38     29.55 o 
   6  -2  14        0.45       -0.74     26.99 o 
  -8  -1  14       90.97       90.01     43.96 o 
  -7  -1  14     1099.97     1116.37    113.03 o 
  -6  -1  14       45.43       66.28     29.11 o 
  -5  -1  14      694.61      637.12     54.48 o 
  -4  -1  14      168.26      186.29     48.14 o 
  -3  -1  14      104.00      145.13     57.21 o 
  -2  -1  14      277.94      301.42     55.82 o 
  -1  -1  14        2.43       -0.79     26.51 o 
   0  -1  14      228.87      205.15     22.04 o 
   1  -1  14       22.66        6.43     18.38 o 
   2  -1  14      220.60      197.24     33.23 o 
   3  -1  14      310.51      295.52     38.47 o 
   4  -1  14       46.45       44.95     24.88 o 
   5  -1  14       15.77        8.68     26.63 o 
   6  -1  14       37.22       73.19     34.22 o 
  -8   0  14       30.18       50.93     41.86 o 
  -7   0  14      309.73      205.83     57.21 o 
  -6   0  14       14.46       40.47     42.56 o 
  -5   0  14       26.24       21.63     36.28 o 
  -4   0  14        3.15      -23.72     34.89 o 
  -3   0  14      536.80      440.27     66.98 o 
  -2   0  14      116.14       98.38     50.24 o 
  -1   0  14       32.42       -4.19     34.19 o 
   0   0  14       53.93       73.47     21.92 o 
   1   0  14      985.80      981.02     56.83 o 
   2   0  14      377.01      374.25     39.83 o 
   3   0  14      120.99      126.56     30.81 o 
   4   0  14      386.41      423.63     46.57 o 
   5   0  14      126.97      139.34     34.72 o 
   6   0  14      122.35       66.98     48.14 o 
  -8   1  14       34.43       47.45     46.75 o 
  -7   1  14        2.85       13.26     36.98 o 
  -6   1  14       10.98       30.00     37.68 o 
  -5   1  14       48.91       20.93     36.98 o 
  -4   1  14      774.67      745.87     85.12 o 
  -3   1  14      665.48      571.44     76.75 o 
  -2   1  14      551.86      432.59     67.68 o 
  -1   1  14      756.06      688.66     80.94 o 
   0   1  14      484.72      476.62     38.44 o 
   1   1  14      328.41      320.81     36.88 o 
   2   1  14      318.50      242.73     35.65 o 
   3   1  14      232.13      191.24     33.87 o 
   4   1  14      111.50       99.78     29.82 o 
   5   1  14       14.80       35.79     28.78 o 
  -8   2  14      140.67      101.17     50.24 o 
  -7   2  14      470.19      477.25     76.75 o 
  -6   2  14       75.25       46.75     39.07 o 
  -5   2  14      501.12      518.41     73.96 o 
  -4   2  14     2555.78     2355.54    148.62 o 
  -3   2  14      380.89      281.19     62.10 o 
  -2   2  14      308.54      270.02     61.40 o 
  -1   2  14      241.84      199.55     55.12 o 
   0   2  14      167.51      173.50     28.91 o 
   1   2  14       85.98       70.76     31.05 o 
   2   2  14       57.49       45.40     23.89 o 
   3   2  14        5.63       -4.51     21.92 o 
   4   2  14        2.51       29.11     43.26 o 
   5   2  14      120.77      165.36     54.42 o 
  -7   3  14      211.74      124.20     51.63 o 
  -6   3  14      270.25      203.04     57.21 o 
  -5   3  14        0.04       17.44     37.68 o 
  -4   3  14       86.57       64.19     46.75 o 
  -3   3  14       61.48       60.00     45.35 o 
  -2   3  14        8.92      -20.23     41.17 o 
  -1   3  14        0.38       13.26     43.96 o 
   0   3  14        1.43      -34.89     34.89 o 
   1   3  14        3.81        5.18     22.98 o 
   2   3  14        3.40       -7.28     22.46 o 
   3   3  14        2.00        2.15     25.31 o 
   4   3  14      556.57      512.83     78.84 o 
   5   3  14      432.62      483.53     80.94 o 
  -7   4  14       73.21       77.45     48.84 o 
  -6   4  14        0.71       13.26     40.47 o 
  -5   4  14       55.19       36.98     38.38 o 
  -4   4  14       47.96       34.89     45.35 o 
  -3   4  14       56.62      104.66     52.33 o 
  -2   4  14      183.45      187.69     60.00 o 
  -1   4  14      134.76      110.24     51.63 o 
   0   4  14      463.32      300.02     63.49 o 
   1   4  14       31.07       37.90     24.14 o 
   2   4  14      624.18      626.56     55.59 o 
   3   4  14      134.53      139.55     45.35 o 
   4   4  14      162.26      176.53     56.52 o 
  -7   5  14       24.20       52.33     52.33 o 
  -6   5  14      100.64       76.05     48.84 o 
  -5   5  14      311.97      307.00     66.98 o 
  -4   5  14      138.67      163.27     58.61 o 
  -3   5  14        8.56       20.93     45.35 o 
  -2   5  14        3.93      -33.49     46.75 o 
  -1   5  14       55.73      111.64     55.82 o 
   0   5  14      709.56      727.04     89.31 o 
   1   5  14      337.45      399.95     61.75 o 
   2   5  14       77.04       70.47     40.47 o 
   3   5  14       24.30       25.12     39.77 o 
  -6   6  14       55.92       53.73     48.84 o 
  -5   6  14      207.17      119.31     55.12 o 
  -4   6  14       44.29       50.93     53.03 o 
  -3   6  14        1.07       17.44     46.05 o 
  -2   6  14      235.19      248.39     67.68 o 
  -1   6  14       71.75       90.01     55.12 o 
   0   6  14       27.99       15.35     52.33 o 
   2   6  14       40.66       93.50     43.26 o 
  -5   7  14       86.37       32.79     50.24 o 
  -4   7  14       23.66      -11.86     52.33 o 
  -3   7  14        2.89      -13.95     49.54 o 
  -2   7  14        2.53       23.03     52.33 o 
  -1   7  14        0.57      -32.10     45.35 o 
   0   7  14       23.45       11.86     55.12 o 
  -3   8  14        5.23      -21.63     51.63 o 
  -2   8  14       12.89       11.16     57.21 o 
  -1   8  14      164.17      145.83     80.24 o 
   0 -12  15       13.84       43.96     47.45 o 
   1 -12  15        7.61       43.26     43.26 o 
  -2 -11  15        1.35       -4.67     28.37 o 
  -1 -11  15       39.66       48.79     31.53 o 
   0 -11  15       75.60      113.73     50.24 o 
   1 -11  15        9.93       42.56     43.26 o 
   2 -11  15        6.01        6.98     45.35 o 
   3 -11  15       14.09      -15.35     46.75 o 
  -4 -10  15        2.83        6.98     43.26 o 
  -3 -10  15       80.54       96.29     53.73 o 
  -2 -10  15       14.30        0.13     26.13 o 
  -1 -10  15       62.57       39.77     39.07 o 
   0 -10  15       20.71       63.49     40.47 o 
   1 -10  15        0.76      -32.79     32.79 o 
   2 -10  15        4.04       11.86     43.96 o 
   3 -10  15        0.54      -20.93     39.07 o 
   4 -10  15        8.37      -18.14     47.45 o 
  -5  -9  15       12.65        0.00     41.86 o 
  -4  -9  15        1.68      -25.82     39.07 o 
  -3  -9  15       17.76        7.68     40.47 o 
  -2  -9  15       74.38       56.62     28.37 o 
  -1  -9  15        1.89      -19.29     22.91 o 
   0  -9  15       17.14        5.35     18.39 o 
   1  -9  15        0.39       32.10     36.98 o 
   2  -9  15       21.07        0.00     33.49 o 
   3  -9  15       22.26       27.21     42.56 o 
   4  -9  15       59.58       48.84     48.14 o 
   5  -9  15        6.57       34.19     48.14 o 
  -5  -8  15        0.86        4.88     42.56 o 
  -4  -8  15       51.45       36.28     45.35 o 
  -3  -8  15      104.42      132.57     50.93 o 
  -2  -8  15        0.15       13.34     24.16 o 
  -1  -8  15       87.07       80.52     27.87 o 
   0  -8  15       22.97       41.60     20.24 o 
   1  -8  15       53.20       41.17     24.67 o 
   2  -8  15      143.86      151.60     33.17 o 
   3  -8  15       44.31       66.98     45.35 o 
   4  -8  15       98.92       94.89     54.42 o 
   5  -8  15        8.02      -14.65     39.07 o 
  -6  -7  15        6.06       13.95     43.26 o 
  -5  -7  15       59.18       27.91     46.75 o 
  -4  -7  15       11.93       -0.70     39.77 o 
  -3  -7  15       30.26       16.05     34.89 o 
  -2  -7  15       18.35       39.25     23.83 o 
  -1  -7  15      106.25      110.75     23.24 o 
   0  -7  15      171.60      176.39     25.74 o 
   1  -7  15       68.38       86.96     27.79 o 
   2  -7  15       11.89       -6.71     22.19 o 
   3  -7  15        0.19        6.80     26.16 o 
   4  -7  15      127.06      133.96     51.63 o 
   5  -7  15        9.28       11.16     41.86 o 
   6  -7  15        3.56      -11.16     40.47 o 
  -6  -6  15        7.23      -13.26     39.77 o 
  -5  -6  15       86.34       84.43     49.54 o 
  -4  -6  15        2.13      -23.72     32.10 o 
  -3  -6  15       66.51       48.14     36.98 o 
  -2  -6  15      210.63      271.99     39.42 o 
  -1  -6  15        6.96       13.53     18.50 o 
   0  -6  15        0.07       -5.38     16.14 o 
   1  -6  15        0.81       -8.27     20.62 o 
   2  -6  15      533.61      667.92     54.74 o 
   3  -6  15        0.05       19.24     32.79 o 
   4  -6  15       56.34       65.24     29.60 o 
   5  -6  15      163.96      219.79     63.49 o 
   6  -6  15       12.27       -2.09     41.17 o 
  -7  -5  15       23.41       87.22     48.14 o 
  -6  -5  15        0.97      -20.23     36.28 o 
  -5  -5  15      170.57      161.18     53.73 o 
  -4  -5  15        0.19       18.14     36.98 o 
  -3  -5  15        2.62      -23.74     23.74 o 
  -2  -5  15        3.60       11.33     21.06 o 
  -1  -5  15       15.12       -8.72     15.48 o 
   0  -5  15       75.06       89.38     19.57 o 
   1  -5  15       26.49       24.86     22.84 o 
   2  -5  15       21.65       38.10     24.16 o 
   3  -5  15      119.64      112.48     30.08 o 
   4  -5  15      200.25      151.42     29.01 o 
   5  -5  15      182.61      206.87     34.47 o 
   6  -5  15        7.28       49.12     31.82 o 
  -7  -4  15        0.17       -0.70     37.68 o 
  -6  -4  15       23.05        6.98     39.07 o 
  -5  -4  15        1.38      -30.70     38.38 o 
  -4  -4  15       45.84       40.65     25.47 o 
  -3  -4  15       36.04       25.77     24.74 o 
  -2  -4  15        4.18      -11.76     23.10 o 
  -1  -4  15      459.08      472.05     31.64 o 
   0  -4  15     1392.07     1484.81     52.49 o 
   1  -4  15        5.41       -7.35     28.26 o 
   2  -4  15      286.76      249.68     35.27 o 
   3  -4  15      147.46      141.63     25.48 o 
   4  -4  15       29.82       27.94     21.70 o 
   5  -4  15     1245.56     1276.67     68.15 o 
   6  -4  15      122.69      147.47     38.23 o 
  -7  -3  15        0.36      -18.14     39.07 o 
  -6  -3  15      287.63      250.49     61.40 o 
  -5  -3  15       66.83      106.47     32.44 o 
  -4  -3  15        9.99       34.79     25.10 o 
  -3  -3  15      105.20      107.91     27.79 o 
  -2  -3  15      704.54      835.74     53.94 o 
  -1  -3  15       30.02       39.03     17.57 o 
   0  -3  15      843.39      855.03     50.96 o 
   1  -3  15       94.60       93.26     20.45 o 
   2  -3  15      261.00      268.47     29.37 o 
   3  -3  15     1206.38     1225.32     59.02 o 
   4  -3  15        0.35        1.09     18.81 o 
   5  -3  15       10.85       10.78     21.59 o 
   6  -3  15       53.16       77.75     33.79 o 
  -7  -2  15      118.71      136.06     50.93 o 
  -6  -2  15      120.40      101.87     46.75 o 
  -5  -2  15      555.35      656.85     69.08 o 
  -4  -2  15       27.82       32.94     26.51 o 
  -3  -2  15       30.20       21.36     23.08 o 
  -2  -2  15     1195.14     1204.66     62.78 o 
  -1  -2  15        3.16       12.85     19.94 o 
   0  -2  15      152.31      138.54     20.42 o 
   1  -2  15      361.53      330.30     29.16 o 
   2  -2  15       12.89       13.99     20.93 o 
   3  -2  15      196.69      216.18     34.16 o 
   4  -2  15       33.44        6.17     23.34 o 
   5  -2  15       11.82       -1.97     26.13 o 
   6  -2  15        1.93       17.83     30.34 o 
  -8  -1  15       24.40       13.95     38.38 o 
  -7  -1  15      151.72      167.46     53.03 o 
  -6  -1  15        8.97       14.65     26.15 o 
  -5  -1  15       47.52       49.60     30.00 o 
  -4  -1  15      313.01      324.00     41.69 o 
  -3  -1  15        6.08      -13.95     44.65 o 
  -2  -1  15        1.70       21.68     21.62 o 
  -1  -1  15      122.30       90.02     24.46 o 
   0  -1  15       10.24        9.53     14.48 o 
   1  -1  15      405.39      391.10     38.22 o 
   2  -1  15      201.87      200.82     34.57 o 
   3  -1  15       38.24       30.95     24.39 o 
   4  -1  15       40.15       45.99     27.12 o 
   5  -1  15        0.51      -17.55     25.60 o 
   6  -1  15      155.10      149.53     40.87 o 
  -8   0  15        0.15        2.09     36.98 o 
  -7   0  15       85.66       73.26     44.65 o 
  -6   0  15        0.17        0.00     36.98 o 
  -5   0  15       25.67        1.40     34.89 o 
  -4   0  15        1.21        6.98     37.68 o 
  -3   0  15        0.43       10.47     39.77 o 
  -2   0  15      738.72      676.80     79.54 o 
  -1   0  15       33.87       62.10     40.47 o 
   0   0  15        2.41        4.88     32.79 o 
   1   0  15        0.95       10.20     19.30 o 
   2   0  15      438.98      374.24     41.38 o 
   3   0  15       50.14       44.43     23.83 o 
   4   0  15      228.65      259.51     39.71 o 
   5   0  15       38.34       58.72     31.84 o 
  -7   1  15       12.30        6.98     43.26 o 
  -6   1  15       10.33        4.19     36.28 o 
  -5   1  15       19.70       34.19     39.07 o 
  -4   1  15      116.38       91.40     44.65 o 
  -3   1  15      498.19      424.92     71.17 o 
  -2   1  15       25.66        9.07     42.56 o 
  -1   1  15        7.73      -35.58     35.58 o 
   0   1  15      114.89      149.31     50.24 o 
   1   1  15        1.02       -2.22     18.91 o 
   2   1  15      398.98      397.33     42.57 o 
   3   1  15      213.44      207.21     35.71 o 
   4   1  15        0.45        7.25     23.80 o 
   5   1  15        3.25        0.00     37.68 o 
  -7   2  15      241.02      228.86     60.00 o 
  -6   2  15       73.75       12.56     41.17 o 
  -5   2  15       31.25       23.03     40.47 o 
  -4   2  15      149.75      115.13     48.14 o 
  -3   2  15       21.01       41.17     44.65 o 
  -2   2  15      668.34      676.80     84.43 o 
  -1   2  15        1.28       22.33     41.86 o 
   0   2  15      588.46      519.81     73.26 o 
   1   2  15        0.06      -12.23     21.65 o 
   2   2  15       23.24       17.49     22.91 o 
   3   2  15       43.63       35.08     24.90 o 
   4   2  15        9.07        4.20     27.91 o 
   5   2  15       56.49       47.45     45.35 o 
  -7   3  15       28.10       42.56     43.26 o 
  -6   3  15       24.07       11.16     38.38 o 
  -5   3  15      146.25      145.13     53.03 o 
  -4   3  15      263.04      175.13     60.00 o 
  -3   3  15       32.68       46.75     47.45 o 
  -2   3  15       93.86      111.64     51.63 o 
  -1   3  15      116.52       74.66     48.14 o 
   0   3  15        2.82      -16.75     34.19 o 
   1   3  15       13.18       21.10     31.75 o 
   2   3  15      258.52      260.60     38.12 o 
   3   3  15       35.13       58.52     28.07 o 
   4   3  15       86.66      165.36     55.12 o 
  -7   4  15      129.28      101.17     53.73 o 
  -6   4  15        0.06      -20.93     36.28 o 
  -5   4  15        3.98        6.28     41.86 o 
  -4   4  15        3.24      -17.44     43.96 o 
  -3   4  15       26.68        9.07     43.96 o 
  -2   4  15        5.35       31.40     47.45 o 
  -1   4  15       40.81       60.00     48.84 o 
   0   4  15      797.67      757.04     89.31 o 
   1   4  15      645.00      654.47     86.52 o 
   2   4  15        9.85       28.39     25.62 o 
   3   4  15        5.65       47.45     39.07 o 
  -6   5  15       25.67       68.38     47.45 o 
  -5   5  15       77.24       63.49     48.14 o 
  -4   5  15       10.52      -13.26     50.93 o 
  -3   5  15       62.48       87.22     53.73 o 
  -2   5  15      565.47      708.89     94.89 o 
  -1   5  15      993.90     1126.83    113.03 o 
   0   5  15       60.32      120.01     48.14 o 
   1   5  15      128.98      182.81     57.21 o 
   2   5  15        1.47       23.72     34.89 o 
   3   5  15       39.48       34.19     40.47 o 
  -5   6  15      252.74      228.86     67.68 o 
  -4   6  15      823.37     1054.97    123.50 o 
  -3   6  15      137.76      143.73     61.40 o 
  -2   6  15        0.25       25.12     48.14 o 
  -1   6  15       40.75       71.87     51.63 o 
   0   6  15        2.11      -40.47     40.47 o 
  -4   7  15        7.02       41.86     59.31 o 
  -3   7  15        0.09        0.70     50.24 o 
  -2   7  15        0.69      -23.03     50.24 o 
  -1   7  15        1.69        6.98     60.00 o 
  -2 -11  16       31.30       32.61     29.41 o 
  -1 -11  16       39.01        9.32     29.66 o 
   0 -11  16      101.70      111.64     47.45 o 
   1 -11  16       36.96       25.82     46.05 o 
   2 -11  16        0.18      -16.05     43.96 o 
   3 -11  16        6.80       -2.79     47.45 o 
  -3 -10  16      118.78      150.01     59.31 o 
  -2 -10  16        6.98        2.94     26.23 o 
  -1 -10  16       45.87       34.16     33.14 o 
   0 -10  16        7.97       11.86     37.68 o 
   1 -10  16        0.09      -33.49     33.49 o 
   2 -10  16        0.03       -1.40     41.86 o 
   3 -10  16        0.61       -9.77     42.56 o 
   4 -10  16        0.33       -3.49     46.75 o 
  -4  -9  16        5.13       26.51     47.45 o 
  -3  -9  16        3.78      -13.95     42.56 o 
  -2  -9  16       77.55       66.40     30.40 o 
  -1  -9  16        2.20        2.87     25.03 o 
   0  -9  16       12.30       15.72     20.35 o 
   1  -9  16       13.87       20.93     26.09 o 
   2  -9  16      108.07       94.19     46.75 o 
   3  -9  16       18.84       36.28     43.26 o 
   4  -9  16       64.15       45.35     49.54 o 
  -5  -8  16        2.17       13.95     41.86 o 
  -4  -8  16        0.64        0.70     41.17 o 
  -3  -8  16        0.01      -12.56     36.98 o 
  -2  -8  16        0.39       -6.28     33.49 o 
  -1  -8  16        0.25       -7.26     18.58 o 
   0  -8  16       79.10      117.35     23.90 o 
   1  -8  16       92.46       96.27     33.14 o 
   2  -8  16      277.91      272.32     47.79 o 
   3  -8  16      121.04      131.87     50.93 o 
   4  -8  16       53.79       24.42     44.65 o 
   5  -8  16       35.00       22.33     45.35 o 
  -6  -7  16       48.24      113.03     55.12 o 
  -5  -7  16       25.03        8.37     41.86 o 
  -4  -7  16        7.26       51.63     46.05 o 
  -3  -7  16      165.98      162.57     49.54 o 
  -2  -7  16      159.42      205.13     53.73 o 
  -1  -7  16       82.37      106.02     22.80 o 
   0  -7  16      337.60      347.74     31.79 o 
   1  -7  16       65.17       52.25     27.85 o 
   2  -7  16      386.23      387.20     46.31 o 
   3  -7  16       92.24      114.61     32.47 o 
   4  -7  16       12.30       -1.40     40.47 o 
   5  -7  16        1.69       10.47     42.56 o 
  -6  -6  16        4.91       -2.79     42.56 o 
  -5  -6  16      272.11      276.30     66.98 o 
  -4  -6  16       73.34       58.61     43.26 o 
  -3  -6  16       70.06       93.50     46.75 o 
  -2  -6  16      448.38      486.82     58.26 o 
  -1  -6  16      217.81      225.28     27.34 o 
   0  -6  16      602.96      664.59     40.41 o 
   1  -6  16       58.35       43.31     28.26 o 
   2  -6  16       80.92       91.03     28.86 o 
   3  -6  16       48.03       58.33     27.87 o 
   4  -6  16       58.84       69.74     29.70 o 
   5  -6  16       38.16       64.19     48.84 o 
  -7  -5  16      153.79      141.64     55.82 o 
  -6  -5  16        4.81        0.70     41.17 o 
  -5  -5  16      280.45      342.59     67.68 o 
  -4  -5  16      163.76      227.46     55.82 o 
  -3  -5  16       66.94       59.03     28.41 o 
  -2  -5  16      519.64      501.44     44.90 o 
  -1  -5  16      134.89      126.74     22.63 o 
   0  -5  16      218.36      212.44     30.98 o 
   1  -5  16      181.08      184.35     31.33 o 
   2  -5  16       29.03       59.31     26.64 o 
   3  -5  16       71.81       96.71     31.26 o 
   4  -5  16      217.82      181.21     30.72 o 
   5  -5  16      126.94      139.09     30.31 o 
   6  -5  16       29.71       60.69     33.54 o 
  -7  -4  16       86.47       95.59     54.42 o 
  -6  -4  16       14.01       13.95     43.96 o 
  -5  -4  16        4.67        9.77     40.47 o 
  -4  -4  16      700.69      768.70     58.28 o 
  -3  -4  16      219.26      179.97     31.98 o 
  -2  -4  16      267.16      308.32     40.82 o 
  -1  -4  16      917.47      922.35     56.08 o 
   0  -4  16      478.09      455.99     42.88 o 
   1  -4  16      229.14      272.27     35.75 o 
   2  -4  16      242.35      200.66     34.00 o 
   3  -4  16      437.08      425.78     37.96 o 
   4  -4  16       64.93       64.20     23.09 o 
   5  -4  16       49.28       26.60     23.57 o 
   6  -4  16      215.91      186.94     40.43 o 
  -7  -3  16        2.99       27.91     44.65 o 
  -6  -3  16      138.22      113.03     50.93 o 
  -5  -3  16       19.88       33.29     29.10 o 
  -4  -3  16      118.05      135.16     31.53 o 
  -3  -3  16      199.10      244.95     36.24 o 
  -2  -3  16      160.01      205.04     33.55 o 
  -1  -3  16      938.11      929.32     56.31 o 
   0  -3  16     1210.82     1247.54     62.19 o 
   1  -3  16      844.13      875.28     45.29 o 
   2  -3  16      479.92      461.88     36.34 o 
   3  -3  16       25.09       12.49     19.15 o 
   4  -3  16       34.51       31.25     21.39 o 
   5  -3  16       79.19       86.91     26.30 o 
   6  -3  16        1.50       10.30     25.33 o 
  -7  -2  16       48.26       47.45     43.26 o 
  -6  -2  16       99.90      136.76     55.12 o 
  -5  -2  16      479.42      459.31     51.41 o 
  -4  -2  16       30.15       47.59     27.33 o 
  -3  -2  16     1023.77     1083.02     64.76 o 
  -2  -2  16       75.97       74.36     26.61 o 
  -1  -2  16     3808.49     3932.35    107.45 o 
   0  -2  16      851.96      851.59     40.65 o 
   1  -2  16        7.37        6.24     17.02 o 
   2  -2  16      136.14      153.94     24.18 o 
   3  -2  16      136.55      112.70     46.75 o 
   4  -2  16        7.28        4.92     24.11 o 
   5  -2  16        3.88       19.08     29.20 o 
  -7  -1  16       84.91       84.43     46.05 o 
  -6  -1  16       62.48       49.92     30.27 o 
  -5  -1  16      838.13      839.59     65.48 o 
  -4  -1  16       14.89       24.48     38.72 o 
  -3  -1  16     5518.71     5624.04    145.45 o 
  -2  -1  16      546.40      617.18     49.12 o 
  -1  -1  16      630.86      627.26     76.75 o 
   0  -1  16      361.47      360.73     62.80 o 
   1  -1  16       58.26       61.29     23.59 o 
   2  -1  16      193.14      149.46     30.98 o 
   3  -1  16      117.00      136.53     32.78 o 
   4  -1  16       59.20       57.01     29.20 o 
   5  -1  16       30.08       17.77     29.49 o 
  -7   0  16      311.94      244.29     43.41 o 
  -6   0  16      245.25      223.27     56.52 o 
  -5   0  16      723.58      690.06     85.12 o 
  -4   0  16        6.71       -9.77     35.58 o 
  -3   0  16      187.58      205.13     64.19 o 
  -2   0  16      411.15      348.87     64.89 o 
  -1   0  16       23.93       31.40     36.98 o 
   0   0  16       27.09       23.03     36.98 o 
   1   0  16      149.25      171.43     30.68 o 
   2   0  16     1067.57      990.63     64.71 o 
   3   0  16      574.12      561.78     52.99 o 
   4   0  16      244.08      255.22     41.51 o 
   5   0  16       35.70       12.93     29.41 o 
  -7   1  16       83.90       92.10     50.93 o 
  -6   1  16        1.49       -0.70     38.38 o 
  -5   1  16        7.46       29.30     36.98 o 
  -4   1  16       20.38       27.91     39.77 o 
  -3   1  16      501.51      475.85     75.35 o 
  -2   1  16      420.51      454.92     73.26 o 
  -1   1  16       23.31       25.82     41.17 o 
   0   1  16      832.11      806.58     88.61 o 
   1   1  16     1539.69     1590.63    111.64 o 
   2   1  16        2.85       -2.94     20.56 o 
   3   1  16       17.77       29.81     24.74 o 
   4   1  16       99.99       86.67     31.56 o 
   5   1  16       25.81       77.45     43.96 o 
  -7   2  16       29.49       33.49     45.35 o 
  -6   2  16       57.97       78.84     48.84 o 
  -5   2  16       24.66       27.91     39.77 o 
  -4   2  16      321.39      327.24     66.28 o 
  -3   2  16      367.52      361.42     69.08 o 
  -2   2  16      957.75      992.87    101.17 o 
  -1   2  16     1120.29     1150.56    108.15 o 
   0   2  16      156.15      111.64     46.75 o 
   1   2  16        0.55        4.88     36.28 o 
   2   2  16       28.11       30.29     25.47 o 
   3   2  16       14.25       37.93     26.48 o 
   4   2  16        1.69       27.28     29.49 o 
  -7   3  16       70.31       83.73     53.73 o 
  -6   3  16       26.12       34.89     44.65 o 
  -5   3  16       52.16       60.70     49.54 o 
  -4   3  16      387.07      445.85     76.05 o 
  -3   3  16      364.78      394.92     76.05 o 
  -2   3  16        0.20        7.68     41.17 o 
  -1   3  16        0.51       -6.98     41.17 o 
   0   3  16        1.49       18.14     38.38 o 
   1   3  16        3.34       30.00     40.47 o 
   2   3  16       47.44       60.00     36.28 o 
   3   3  16       39.31        7.33     28.12 o 
  -6   4  16      164.07      135.36     57.91 o 
  -5   4  16      193.14      206.53     64.19 o 
  -4   4  16        0.97       48.14     47.45 o 
  -3   4  16        5.67      -31.40     41.86 o 
  -2   4  16        0.03      -41.86     41.86 o 
  -1   4  16       71.17       99.08     48.84 o 
   0   4  16      152.13      102.57     50.93 o 
   1   4  16      264.78      325.14     67.68 o 
   2   4  16       91.11      141.64     48.84 o 
   3   4  16        2.05      -18.84     34.19 o 
  -6   5  16        5.41      -20.93     41.17 o 
  -5   5  16        0.39       20.93     46.75 o 
  -4   5  16       10.62       -4.19     44.65 o 
  -3   5  16      105.74       94.19     57.21 o 
  -2   5  16       57.32      118.61     57.21 o 
  -1   5  16      287.19      344.68     70.47 o 
   0   5  16      248.22      240.02     66.28 o 
   1   5  16       50.43       60.00     51.63 o 
  -5   6  16      303.25      330.72     83.03 o 
  -4   6  16      121.66      194.67     70.47 o 
  -3   6  16       14.23       47.45     57.91 o 
  -2   6  16       33.14       26.51     50.93 o 
  -1   6  16       36.11       47.45     49.54 o 
   0   6  16        0.11       41.86     48.14 o 
  -1 -11  17       41.78       36.35     31.33 o 
   0 -11  17       20.28       38.38     41.86 o 
   1 -11  17       41.47       36.98     46.05 o 
   2 -11  17        1.39       38.38     46.75 o 
  -3 -10  17       71.00       89.31     55.82 o 
  -2 -10  17       21.94       83.03     48.14 o 
  -1 -10  17        0.16       -3.95     27.85 o 
   0 -10  17       19.39       -6.28     39.07 o 
   1 -10  17        8.83        0.70     39.07 o 
   2 -10  17        0.23      -22.33     44.65 o 
   3 -10  17        0.41       23.72     45.35 o 
  -4  -9  17        9.57      -16.05     42.56 o 
  -3  -9  17       12.74      -17.44     41.17 o 
  -2  -9  17       84.96       63.49     45.35 o 
  -1  -9  17       20.02       19.40     26.02 o 
   0  -9  17        5.13       11.27     20.27 o 
   1  -9  17       15.63       16.45     26.42 o 
   2  -9  17        0.03      -13.26     39.77 o 
   3  -9  17       11.22       -9.77     39.07 o 
   4  -9  17        0.89       27.91     47.45 o 
  -5  -8  17       20.41       87.91     51.63 o 
  -4  -8  17        3.93      -38.38     40.47 o 
  -3  -8  17        1.12       37.68     43.26 o 
  -2  -8  17       42.81       39.77     41.86 o 
  -1  -8  17        0.56        2.76     20.52 o 
   0  -8  17        0.63      -15.20     21.79 o 
   1  -8  17       66.99       68.41     29.90 o 
   2  -8  17       13.50       29.91     25.73 o 
   3  -8  17       67.67       83.10     32.78 o 
   4  -8  17       34.28       36.98     48.84 o 
  -5  -7  17        0.03      -12.56     43.96 o 
  -4  -7  17      192.67      277.00     67.68 o 
  -3  -7  17       88.71       80.24     44.65 o 
  -2  -7  17       32.78       25.82     36.28 o 
  -1  -7  17       38.84       28.64     24.04 o 
   0  -7  17       55.09       48.80     25.93 o 
   1  -7  17       15.49        8.64     24.42 o 
   2  -7  17       23.82       29.67     27.51 o 
   3  -7  17      279.22      282.39     44.33 o 
   4  -7  17        4.17       12.56     27.14 o 
   5  -7  17       78.07       80.94     52.33 o 
  -6  -6  17       31.51       18.84     45.35 o 
  -5  -6  17       48.88       53.73     50.93 o 
  -4  -6  17      113.19      122.80     50.93 o 
  -3  -6  17      137.59      145.83     48.84 o 
  -2  -6  17       82.05       96.09     27.51 o 
  -1  -6  17      131.64      178.82     32.29 o 
   0  -6  17       14.32       36.98     24.67 o 
   1  -6  17       94.68       94.93     28.83 o 
   2  -6  17        1.29       -6.35     22.80 o 
   3  -6  17       35.25       46.23     28.34 o 
   4  -6  17        1.18        5.23     25.66 o 
   5  -6  17        4.96       34.89     48.14 o 
  -6  -5  17       34.43       78.84     50.93 o 
  -5  -5  17      145.18      156.29     55.12 o 
  -4  -5  17      211.01      249.79     59.31 o 
  -3  -5  17      101.02       99.06     31.26 o 
  -2  -5  17        2.72        1.22     21.62 o 
  -1  -5  17       86.67      103.96     27.63 o 
   0  -5  17        2.76       10.08     21.42 o 
   1  -5  17        2.33      -16.58     21.15 o 
   2  -5  17       38.00       35.93     25.66 o 
   3  -5  17       14.92       59.12     29.82 o 
   4  -5  17        3.47       24.85     27.12 o 
   5  -5  17       66.55       88.44     27.65 o 
  -7  -4  17       50.97      114.43     56.52 o 
  -6  -4  17      441.95      524.00     88.61 o 
  -5  -4  17       31.43       34.19     48.14 o 
  -4  -4  17      210.56      270.43     40.42 o 
  -3  -4  17      133.76      133.70     30.08 o 
  -2  -4  17        7.40        3.08     23.98 o 
  -1  -4  17       17.11       24.07     22.94 o 
   0  -4  17       88.07       68.58     25.81 o 
   1  -4  17       24.27       41.76     23.13 o 
   2  -4  17       10.98       20.50     22.62 o 
   3  -4  17       16.05       36.05     20.95 o 
   4  -4  17      253.59      239.72     32.55 o 
   5  -4  17       21.92        5.80     22.22 o 
  -7  -3  17        5.62       19.54     43.26 o 
  -6  -3  17      437.44      466.08     80.24 o 
  -5  -3  17      160.12      222.45     40.52 o 
  -4  -3  17        0.34        6.65     23.67 o 
  -3  -3  17       22.91        9.92     24.16 o 
  -2  -3  17      191.47      145.41     31.33 o 
  -1  -3  17       58.90       72.56     48.14 o 
   0  -3  17       65.06       94.19     42.56 o 
   1  -3  17      266.11      248.63     34.15 o 
   2  -3  17       44.52       40.27     20.38 o 
   3  -3  17        4.16        1.42     18.12 o 
   4  -3  17       16.06       20.77     21.17 o 
   5  -3  17       37.34       53.39     24.74 o 
  -7  -2  17      120.58      147.22     55.82 o 
  -6  -2  17       75.38       56.52     46.75 o 
  -5  -2  17      176.85      181.47     54.77 o 
  -4  -2  17       31.07       37.58     27.60 o 
  -3  -2  17      428.80      446.12     45.30 o 
  -2  -2  17       37.26       18.11     23.29 o 
  -1  -2  17        7.45       24.42     35.58 o 
   0  -2  17      174.89      181.41     51.63 o 
   1  -2  17       93.66       73.34     19.78 o 
   2  -2  17      124.65      134.37     23.42 o 
   3  -2  17       45.37       27.75     25.87 o 
   4  -2  17       40.78       35.82     26.59 o 
   5  -2  17       20.95       13.72     28.50 o 
  -7  -1  17       90.28      101.17     53.73 o 
  -6  -1  17      354.32      380.27     50.06 o 
  -5  -1  17      427.81      453.92     51.25 o 
  -4  -1  17      266.60      331.61     46.18 o 
  -3  -1  17      880.62      884.10     72.22 o 
  -2  -1  17      129.93       96.30     27.98 o 
  -1  -1  17        1.70        4.19     36.28 o 
   0  -1  17       92.02      100.47     43.26 o 
   1  -1  17        2.22        9.81     21.41 o 
   2  -1  17       18.77       11.85     23.24 o 
   3  -1  17        0.99       -0.23     24.39 o 
   4  -1  17       12.28       17.63     26.80 o 
   5  -1  17        0.32       20.45     30.34 o 
  -7   0  17      189.24      207.83     42.40 o 
  -6   0  17      283.00      301.42     64.19 o 
  -5   0  17      184.02      178.62     53.73 o 
  -4   0  17       65.66       73.96     43.26 o 
  -3   0  17        0.02       20.23     42.56 o 
  -2   0  17       28.19       23.03     36.98 o 
  -1   0  17       19.41       40.47     40.47 o 
   0   0  17       28.08        9.77     33.49 o 
   1   0  17        9.13      -18.84     32.10 o 
   2   0  17      170.53      173.40     33.87 o 
   3   0  17       71.81       66.84     31.40 o 
   4   0  17       44.73       42.10     31.19 o 
  -7   1  17       12.66       48.14     46.05 o 
  -6   1  17      268.15      210.02     59.31 o 
  -5   1  17        1.99        4.88     39.07 o 
  -4   1  17        3.08       10.47     36.28 o 
  -3   1  17      241.04      279.09     65.59 o 
  -2   1  17      189.89      133.96     50.93 o 
  -1   1  17      151.86      126.99     49.54 o 
   0   1  17      225.81      231.65     55.82 o 
   1   1  17      366.07      330.03     65.59 o 
   2   1  17        1.88        5.53     22.94 o 
   3   1  17      508.32      532.69     53.94 o 
   4   1  17      194.63      172.82     37.00 o 
  -7   2  17        0.45       11.16     44.65 o 
  -6   2  17        1.17       14.65     41.17 o 
  -5   2  17       41.28       58.61     42.56 o 
  -4   2  17      321.84      397.71     74.66 o 
  -3   2  17      527.14      479.34     78.84 o 
  -2   2  17       22.88       23.72     41.17 o 
  -1   2  17       14.20        1.40     34.19 o 
   0   2  17       70.60       37.68     41.17 o 
   1   2  17      383.80      358.63     66.98 o 
   2   2  17      151.10      156.30     34.70 o 
   3   2  17       67.13       80.60     30.48 o 
  -6   3  17      235.34      236.53     66.98 o 
  -5   3  17       20.07       11.86     40.47 o 
  -4   3  17      167.56      136.06     57.21 o 
  -3   3  17      204.77      159.78     60.00 o 
  -2   3  17       15.32        2.79     40.47 o 
  -1   3  17      342.88      343.98     67.68 o 
   0   3  17       54.56       72.56     46.75 o 
   1   3  17       15.64       67.68     46.75 o 
   2   3  17        0.51      -24.42     35.58 o 
   3   3  17        6.36       11.65     27.16 o 
  -6   4  17       23.32       46.75     53.73 o 
  -5   4  17       63.37       87.22     53.03 o 
  -4   4  17       21.15       41.17     46.75 o 
  -3   4  17       41.18       71.17     54.42 o 
  -2   4  17        9.00       -5.58     46.05 o 
  -1   4  17        3.03       30.70     46.05 o 
   0   4  17       19.47       18.84     47.45 o 
   1   4  17        1.01       25.12     44.65 o 
   2   4  17      242.39      197.46     58.61 o 
  -5   5  17        2.23       27.21     49.54 o 
  -4   5  17       34.20       34.19     55.82 o 
  -3   5  17       18.46        0.70     50.24 o 
  -2   5  17       13.51       -5.58     46.75 o 
  -1   5  17        3.20        5.58     46.05 o 
   0   5  17      180.13      146.52     60.00 o 
   1   5  17        0.88       -6.98     47.45 o 
  -3   6  17       13.69       10.47     55.12 o 
  -2   6  17      431.37      468.87     85.12 o 
  -1   6  17        0.23       -8.37     50.24 o 
  -2 -10  18        7.82       36.28     43.96 o 
  -1 -10  18        0.33      -23.72     33.49 o 
   0 -10  18       29.85        0.00     39.77 o 
   1 -10  18       27.52        4.19     44.65 o 
   2 -10  18       23.12       32.79     47.45 o 
  -4  -9  18       17.83      -21.63     43.26 o 
  -3  -9  18        0.99       -7.68     44.65 o 
  -2  -9  18       29.63      -12.56     42.56 o 
  -1  -9  18       55.91       52.33     42.56 o 
   0  -9  18        8.87        2.35     25.12 o 
   1  -9  18       13.40       10.73     25.82 o 
   2  -9  18       18.28       57.69     30.54 o 
   3  -9  18       13.86       -8.37     42.56 o 
  -4  -8  18       18.25       39.07     48.84 o 
  -3  -8  18        1.49      -36.28     41.86 o 
  -2  -8  18        0.82       47.45     43.26 o 
  -1  -8  18        0.22      -14.73     24.80 o 
   0  -8  18        2.29        2.64     24.88 o 
   1  -8  18        1.54       -8.06     24.93 o 
   2  -8  18       36.25       36.65     28.01 o 
   3  -8  18       60.42       37.68     29.60 o 
   4  -8  18       54.29       32.79     52.33 o 
  -5  -7  18        4.86       -0.70     46.75 o 
  -4  -7  18        8.21       19.54     43.26 o 
  -3  -7  18      118.27      129.78     50.24 o 
  -2  -7  18        9.84       18.14     37.68 o 
  -1  -7  18        0.15       -3.69     22.94 o 
   0  -7  18       18.18       42.56     26.15 o 
   1  -7  18      314.55      357.90     44.86 o 
   2  -7  18       17.60       20.95     26.61 o 
   3  -7  18      169.64      137.76     42.91 o 
   4  -7  18       63.45       74.67     32.78 o 
  -6  -6  18        3.26       -4.19     44.65 o 
  -5  -6  18       88.98       59.31     49.54 o 
  -4  -6  18       32.62      -11.16     39.07 o 
  -3  -6  18       75.25       54.42     41.17 o 
  -2  -6  18       63.48       86.33     38.03 o 
  -1  -6  18      455.95      447.25     64.89 o 
   0  -6  18        0.82       16.75     32.10 o 
   1  -6  18      168.98      149.73     32.02 o 
   2  -6  18       17.62        0.82     23.83 o 
   3  -6  18        9.79       10.55     26.89 o 
   4  -6  18      245.92      286.79     76.75 o 
  -6  -5  18       38.02       73.26     53.73 o 
  -5  -5  18       40.26       34.19     43.96 o 
  -4  -5  18      150.23      156.99     53.73 o 
  -3  -5  18      125.02      137.12     38.03 o 
  -2  -5  18        3.35       -5.83     23.83 o 
  -1  -5  18      405.37      337.70     60.70 o 
   0  -5  18        9.05      -18.14     29.30 o 
   1  -5  18       12.01       13.57     22.94 o 
   2  -5  18      110.21      112.64     29.90 o 
   3  -5  18        1.62       41.68     31.05 o 
   4  -5  18       75.15      113.95     35.51 o 
   5  -5  18       64.23       97.02     28.99 o 
  -6  -4  18      109.47      202.34     65.59 o 
  -5  -4  18       50.45       33.49     45.35 o 
  -4  -4  18       10.07        6.33     27.91 o 
  -3  -4  18      214.36      177.23     34.29 o 
  -2  -4  18      108.63       76.19     30.68 o 
  -1  -4  18       54.38       53.73     37.68 o 
   0  -4  18        0.36       41.17     36.98 o 
   1  -4  18        3.20       -5.58     21.21 o 
   2  -4  18       55.77       90.64     28.29 o 
   3  -4  18       27.74       27.63     20.79 o 
   4  -4  18       57.76       36.05     23.36 o 
   5  -4  18       27.58       17.10     25.30 o 
  -6  -3  18        8.05       27.21     45.35 o 
  -5  -3  18       11.28       18.49     27.63 o 
  -4  -3  18       44.70       23.50     26.42 o 
  -3  -3  18       21.20       23.53     25.23 o 
  -2  -3  18        1.15       -3.44     22.44 o 
  -1  -3  18      547.78      627.26     80.94 o 
   0  -3  18       36.90       23.72     33.49 o 
   1  -3  18      205.56      212.14     33.66 o 
   2  -3  18       10.61        2.76     17.59 o 
   3  -3  18       44.91       34.19     37.68 o 
   4  -3  18        1.17       10.36     21.90 o 
   5  -3  18       36.83       65.85     26.55 o 
  -7  -2  18        2.14       -6.28     43.96 o 
  -6  -2  18       87.00       65.59     48.14 o 
  -5  -2  18      112.54      148.62     38.12 o 
  -4  -2  18        2.64       28.41     27.83 o 
  -3  -2  18       40.52       18.72     25.32 o 
  -2  -2  18      160.52      147.31     30.68 o 
  -1  -2  18        4.26       12.56     34.89 o 
   0  -2  18        4.53      -31.40     31.40 o 
   1  -2  18      191.13      167.46     49.54 o 
   2  -2  18        4.84       20.11     17.41 o 
   3  -2  18       87.57       97.26     24.42 o 
   4  -2  18       59.69       21.03     29.82 o 
  -7  -1  18       48.31       82.33     48.14 o 
  -6  -1  18      302.08      324.04     46.84 o 
  -5  -1  18        0.92        0.71     32.78 o 
  -4  -1  18      290.09      238.71     39.64 o 
  -3  -1  18      278.89      251.58     38.40 o 
  -2  -1  18        6.08       -0.70     32.79 o 
  -1  -1  18      306.99      279.79     58.61 o 
   0  -1  18       20.08      -43.26     43.26 o 
   1  -1  18      336.10      265.84     59.31 o 
   2  -1  18        0.90        4.60     22.35 o 
   3  -1  18       43.28       47.65     28.30 o 
   4  -1  18       75.61       77.92     33.78 o 
  -6   0  18        8.60        2.09     39.07 o 
  -5   0  18       88.37       45.35     41.17 o 
  -4   0  18       52.13       91.40     51.63 o 
  -3   0  18      244.80      215.60     56.52 o 
  -2   0  18        4.46      -16.75     32.79 o 
  -1   0  18      141.97      156.99     50.24 o 
   0   0  18       67.85       77.45     43.26 o 
   1   0  18       91.33       65.59     41.17 o 
   2   0  18      199.85      206.53     55.82 o 
   3   0  18      330.43      388.97     47.87 o 
   4   0  18       41.70       52.15     32.67 o 
  -6   1  18      183.36      198.16     60.70 o 
  -5   1  18        0.02      -13.26     37.68 o 
  -4   1  18        3.08       -6.28     37.68 o 
  -3   1  18       49.62       18.14     43.26 o 
  -2   1  18      103.89       77.45     43.26 o 
  -1   1  18      148.83      180.71     52.33 o 
   0   1  18        1.92      -18.14     32.10 o 
   1   1  18      589.74      632.84     85.12 o 
   2   1  18      449.94      443.76     76.05 o 
   3   1  18      146.42      149.46     36.06 o 
  -6   2  18       11.79       31.40     43.96 o 
  -5   2  18        5.21       24.42     43.26 o 
  -4   2  18      228.93      288.86     67.68 o 
  -3   2  18      100.81       80.94     50.24 o 
  -2   2  18      159.18      137.45     53.73 o 
  -1   2  18      639.70      700.52     90.70 o 
   0   2  18      572.54      574.23     83.73 o 
   1   2  18       25.99       57.91     46.05 o 
   2   2  18       56.09       39.07     40.47 o 
   3   2  18       20.95       18.56     26.82 o 
  -6   3  18       46.72       92.10     53.73 o 
  -5   3  18       16.22       26.51     44.65 o 
  -4   3  18      149.36      132.57     57.21 o 
  -3   3  18     1123.03     1287.31    126.29 o 
  -2   3  18      403.03      401.89     73.26 o 
  -1   3  18       18.04       26.51     43.26 o 
   0   3  18       25.28        4.88     40.47 o 
   1   3  18        2.34       20.23     42.56 o 
   2   3  18       91.90       34.19     43.26 o 
  -5   4  18      192.89      230.95     67.68 o 
  -4   4  18      197.37      217.69     66.98 o 
  -3   4  18        3.16      -13.95     49.54 o 
  -2   4  18        0.37       -0.70     41.86 o 
  -1   4  18        0.00       -9.07     38.38 o 
   0   4  18       32.17       44.65     49.54 o 
   1   4  18       28.26       18.84     53.03 o 
  -4   5  18        0.94       15.35     50.93 o 
  -3   5  18        0.25       48.14     57.21 o 
  -2   5  18        0.21       18.84     46.05 o 
  -1   5  18       19.90       16.75     44.65 o 
   0   5  18      322.21      297.93     73.96 o 
   0 -10  19       27.18       27.91     41.17 o 
   1 -10  19       62.20       69.77     48.14 o 
  -3  -9  19       28.22        1.40     43.96 o 
  -2  -9  19       11.52       20.23     43.26 o 
   0  -9  19       20.96       10.48     26.63 o 
   1  -9  19       52.91       64.14     37.33 o 
   2  -9  19        3.87        7.36     28.71 o 
   3  -9  19        5.08        4.19     41.86 o 
  -4  -8  19       44.44       29.30     50.24 o 
  -3  -8  19       31.42       37.68     48.84 o 
  -2  -8  19        4.72       -2.79     41.86 o 
  -1  -8  19       85.90      122.10     45.35 o 
   0  -8  19       14.06       42.56     43.26 o 
   1  -8  19       51.59       51.23     28.78 o 
   2  -8  19       99.25      120.38     35.77 o 
   3  -8  19       50.76       71.93     32.55 o 
  -5  -7  19        0.44        7.68     49.54 o 
  -4  -7  19       17.92        4.19     44.65 o 
  -3  -7  19       37.82       43.96     43.96 o 
  -2  -7  19       19.76       43.96     39.77 o 
  -1  -7  19       25.76       43.26     36.98 o 
   0  -7  19      105.04      150.01     47.45 o 
   1  -7  19      158.30      209.83     37.68 o 
   2  -7  19      102.94      110.74     32.18 o 
   3  -7  19      119.63      140.28     38.23 o 
   4  -7  19      178.53      156.11     43.61 o 
  -5  -6  19       70.27       50.24     54.42 o 
  -4  -6  19       14.20       45.35     43.96 o 
  -3  -6  19      126.26      181.41     56.52 o 
  -2  -6  19      229.82      311.13     42.18 o 
  -1  -6  19      122.73      128.38     46.05 o 
   0  -6  19      127.74      165.36     47.45 o 
   1  -6  19      300.55      372.07     46.35 o 
   2  -6  19      120.95       85.13     30.05 o 
   3  -6  19       58.92       34.60     29.55 o 
   4  -6  19        1.99       -6.51     27.87 o 
  -6  -5  19       10.99       14.65     44.65 o 
  -5  -5  19       22.41       21.63     43.96 o 
  -4  -5  19      268.27      321.65     69.77 o 
  -3  -5  19       65.62       67.80     31.09 o 
  -2  -5  19      263.37      301.53     39.88 o 
  -1  -5  19       86.60      108.15     43.26 o 
   0  -5  19      695.33      646.80     79.54 o 
   1  -5  19      232.82      240.02     55.82 o 
   2  -5  19        0.04       21.77     25.15 o 
   3  -5  19       13.04       20.93     27.63 o 
   4  -5  19       89.97       98.63     34.72 o 
  -6  -4  19       88.81      148.62     60.70 o 
  -5  -4  19       18.64       47.45     50.24 o 
  -4  -4  19      294.21      293.96     43.21 o 
  -3  -4  19        0.35       -2.30     25.03 o 
  -2  -4  19     1872.04     2135.75    138.85 o 
  -1  -4  19       89.45      103.26     41.86 o 
   0  -4  19      191.61      267.23     57.21 o 
   1  -4  19      142.78      180.71     49.54 o 
   2  -4  19       10.11        8.69     25.10 o 
   3  -4  19       51.10       65.87     23.13 o 
   4  -4  19       46.19       44.07     24.89 o 
  -6  -3  19      124.47      116.52     57.21 o 
  -5  -3  19       51.05       56.84     32.55 o 
  -4  -3  19      525.51      524.21     53.75 o 
  -3  -3  19       40.84       41.62     26.89 o 
  -2  -3  19       68.10      119.31     46.75 o 
  -1  -3  19      724.48      715.87     87.91 o 
   0  -3  19      104.85       43.26     39.07 o 
   1  -3  19       94.08      102.57     43.26 o 
   2  -3  19        1.89       18.90     20.11 o 
   3  -3  19      151.46      151.19     28.16 o 
   4  -3  19       63.20       68.45     27.41 o 
  -6  -2  19        4.19       11.16     43.96 o 
  -5  -2  19        1.18       32.72     30.98 o 
  -4  -2  19       58.24       65.85     30.27 o 
  -3  -2  19        3.72       15.32     25.15 o 
  -2  -2  19      128.06      111.64     44.65 o 
  -1  -2  19      217.51      191.88     50.93 o 
   0  -2  19       12.34       -7.68     33.49 o 
   1  -2  19      624.69      620.98     83.03 o 
   2  -2  19      320.45      394.97     35.99 o 
   3  -2  19       14.76       29.85     23.65 o 
   4  -2  19       24.30       42.52     23.34 o 
  -6  -1  19      226.14      290.84     99.08 o 
  -5  -1  19        3.24       15.73     31.66 o 
  -4  -1  19       80.09       47.84     31.29 o 
  -3  -1  19       57.13       87.27     28.61 o 
  -2  -1  19       30.75       64.89     42.56 o 
  -1  -1  19      465.78      454.22     72.56 o 
   0  -1  19      399.19      413.75     72.56 o 
   1  -1  19        0.50       -6.98     32.79 o 
   2  -1  19       31.91       44.65     40.47 o 
   3  -1  19        0.59       -0.82     26.12 o 
   4  -1  19        0.15       -9.02     29.99 o 
  -6   0  19       78.11       52.94     33.78 o 
  -5   0  19        2.28       10.47     57.21 o 
  -4   0  19       62.70       34.89     48.84 o 
  -3   0  19      185.32      198.16     57.21 o 
  -2   0  19      316.72      308.40     64.89 o 
  -1   0  19        0.03       46.75     40.47 o 
   0   0  19       62.40       65.59     42.56 o 
   1   0  19       14.06       25.12     39.77 o 
   2   0  19        7.79       16.05     41.86 o 
   3   0  19       97.60      141.37     36.35 o 
  -6   1  19        3.95      -14.65     41.86 o 
  -5   1  19      113.88      212.11     64.89 o 
  -4   1  19      193.96      246.30     67.68 o 
  -3   1  19       44.70       30.70     42.56 o 
  -2   1  19      123.67      103.26     46.05 o 
  -1   1  19        0.48       -6.98     36.98 o 
   0   1  19        2.88       27.21     39.07 o 
   1   1  19      101.96       81.63     46.75 o 
   2   1  19      248.16      218.39     59.31 o 
   3   1  19      232.02      186.99     59.31 o 
  -5   2  19        6.74        2.09     42.56 o 
  -4   2  19       93.70      107.45     53.03 o 
  -3   2  19       90.47       96.98     49.54 o 
  -2   2  19      230.46      253.28     63.49 o 
  -1   2  19       58.68      130.48     51.63 o 
   0   2  19      138.02      161.87     54.42 o 
   1   2  19      142.97      175.83     56.52 o 
   2   2  19       66.78       37.68     41.86 o 
  -5   3  19       14.29      -18.84     45.35 o 
  -4   3  19      268.36      285.37     71.87 o 
  -3   3  19      284.69      385.15     74.66 o 
  -2   3  19      107.84       95.59     53.03 o 
  -1   3  19      139.95      192.57     60.70 o 
   0   3  19       16.15       28.61     41.17 o 
   1   3  19       49.86       43.96     46.75 o 
  -4   4  19        9.49       10.47     46.05 o 
  -3   4  19      124.90      125.59     56.52 o 
  -2   4  19        1.57       31.40     46.05 o 
  -1   4  19       12.41       38.38     43.96 o 
   0   4  19       14.11       16.05     46.05 o 
  -2  -9  20       18.78       29.30     47.45 o 
   0  -9  20        0.85        7.68     39.07 o 
   1  -9  20        7.09       14.01     28.61 o 
   2  -9  20        4.88      -20.96     28.66 o 
  -3  -8  20       33.07       14.65     48.84 o 
  -2  -8  20        4.49       -6.98     44.65 o 
  -1  -8  20        7.03       40.47     40.47 o 
   0  -8  20       15.37       32.10     39.77 o 
   1  -8  20       25.49       30.70     38.38 o 
   2  -8  20       22.19       16.48     30.54 o 
  -4  -7  20        4.68        2.09     47.45 o 
  -3  -7  20       72.41      109.54     53.03 o 
  -1  -7  20        3.64       -9.07     34.19 o 
   0  -7  20        5.29       36.28     37.68 o 
   1  -7  20       39.06       20.93     37.68 o 
   2  -7  20        5.31        1.66     27.58 o 
   3  -7  20       10.79       35.78     32.29 o 
  -5  -6  20       95.42      119.31     58.61 o 
  -4  -6  20      151.36      215.60     62.80 o 
  -3  -6  20       66.49       46.75     43.26 o 
  -2  -6  20       27.62       25.82     42.56 o 
  -1  -6  20       87.07      113.73     46.75 o 
   0  -6  20        3.23        2.09     33.49 o 
   1  -6  20       25.60       54.42     40.47 o 
   2  -6  20       52.76       47.24     29.59 o 
   3  -6  20       25.76       32.20     29.16 o 
  -5  -5  20       17.77       75.35     53.73 o 
  -4  -5  20      129.06      129.78     54.42 o 
  -3  -5  20       27.79       37.57     28.66 o 
  -2  -5  20      258.47      230.25     55.82 o 
  -1  -5  20        7.17       12.56     41.17 o 
   0  -5  20        9.77       25.82     34.89 o 
   1  -5  20        0.79      -11.16     30.70 o 
   2  -5  20        0.76        0.33     24.16 o 
   3  -5  20       10.72       19.19     28.34 o 
  -5  -4  20       64.91       76.05     53.03 o 
  -4  -4  20      387.22      371.10     48.50 o 
  -3  -4  20        6.42       18.49     27.14 o 
  -2  -4  20       98.74      105.36     48.14 o 
  -1  -4  20       65.37       77.45     41.86 o 
   0  -4  20       47.01       34.89     39.07 o 
   1  -4  20       15.01       20.93     34.89 o 
   2  -4  20        0.18       11.16     34.89 o 
   3  -4  20        4.32        4.37     21.20 o 
  -6  -3  20      115.20      151.41     61.40 o 
  -5  -3  20      115.63      146.07     38.23 o 
  -4  -3  20       10.76      -18.18     27.38 o 
  -3  -3  20        9.61       22.43     25.43 o 
  -2  -3  20       43.67      118.61     46.05 o 
  -1  -3  20       23.71       43.96     42.56 o 
   0  -3  20      146.22      161.18     50.93 o 
   1  -3  20        0.86       10.47     36.98 o 
   2  -3  20        3.24       26.51     38.38 o 
   3  -3  20       41.42       46.26     23.20 o 
  -6  -2  20       22.35        2.79     47.45 o 
  -5  -2  20      407.40      515.39     57.93 o 
  -4  -2  20       19.23        2.40     26.59 o 
  -3  -2  20       15.40       43.26     39.07 o 
  -2  -2  20       67.41       91.40     43.96 o 
  -1  -2  20      165.21       90.01     62.10 o 
   0  -2  20      152.69      108.85     46.75 o 
   1  -2  20        1.80      -23.72     34.89 o 
   2  -2  20      220.49      174.43     54.42 o 
   3  -2  20        0.86       14.74     20.61 o 
  -6  -1  20       64.46       92.24     40.93 o 
  -5  -1  20       26.76       66.77     33.17 o 
  -4  -1  20       63.82       69.27     31.01 o 
  -3  -1  20       79.02      117.22     49.54 o 
  -2  -1  20      155.34      205.13     55.82 o 
  -1  -1  20        8.04       33.49     37.68 o 
   0  -1  20       92.66       85.82     49.54 o 
   1  -1  20       63.39       64.89     41.86 o 
   2  -1  20       99.28      120.71     50.24 o 
   3  -1  20       46.28       74.66     48.14 o 
  -5   0  20      236.53      199.58     45.24 o 
  -4   0  20       45.07       48.84     47.45 o 
  -3   0  20      137.82      155.59     56.52 o 
  -2   0  20      170.64       87.22     46.05 o 
  -1   0  20      117.05       76.05     44.65 o 
   0   0  20       89.56       99.78     55.82 o 
   1   0  20       11.89      -34.89     34.89 o 
   2   0  20        0.48       -4.19     41.17 o 
  -5   1  20       21.12       23.03     57.91 o 
  -4   1  20      197.40      225.37     66.98 o 
  -3   1  20       26.40       19.54     43.96 o 
  -2   1  20       10.69        2.79     37.68 o 
  -1   1  20        0.34        9.77     39.77 o 
   0   1  20        1.00       -4.88     41.86 o 
   1   1  20        7.29        6.98     37.68 o 
   2   1  20       61.34       89.31     49.54 o 
  -5   2  20       10.12       18.14     46.75 o 
  -4   2  20        5.77       25.12     46.05 o 
  -3   2  20      143.95      141.64     55.82 o 
  -2   2  20      122.12      163.97     58.61 o 
  -1   2  20        7.65        1.40     41.86 o 
   0   2  20        2.75       -2.79     39.77 o 
   1   2  20      194.22      221.18     62.10 o 
  -4   3  20       86.17       97.68     59.31 o 
  -3   3  20      234.25      268.63     69.08 o 
  -2   3  20       27.35       26.51     41.17 o 
  -1   3  20      416.10      320.96     73.26 o 
   0   3  20       56.57       83.73     50.93 o 
   0  -9  21       82.32      141.64     53.73 o 
  -1  -8  21        1.76       11.86     41.17 o 
   0  -8  21       69.06       38.38     37.68 o 
   1  -8  21       10.93       25.82     39.77 o 
  -3  -7  21       56.40       55.12     45.35 o 
  -1  -7  21       28.35       27.91     42.56 o 
   0  -7  21        5.59        3.49     33.49 o 
   1  -7  21        8.56       39.07     42.56 o 
   2  -7  21        8.22        9.77     40.47 o 
  -4  -6  21       30.53       54.42     47.45 o 
  -3  -6  21      129.98      130.48     52.33 o 
  -2  -6  21        1.44       12.56     39.07 o 
  -1  -6  21        0.99        7.68     38.38 o 
   0  -6  21       48.58       27.91     39.77 o 
   1  -6  21        1.31       -6.28     36.28 o 
   2  -6  21       85.60      111.64     48.84 o 
  -4  -5  21       86.11       39.77     46.75 o 
  -3  -5  21        4.47      -23.72     35.58 o 
  -2  -5  21       91.05      172.34     54.42 o 
  -1  -5  21       56.39      100.47     46.75 o 
   0  -5  21       12.68        6.28     34.89 o 
   1  -5  21        6.38      -11.86     32.79 o 
   2  -5  21       23.55       13.95     38.38 o 
   3  -5  21        1.71       30.38     29.70 o 
  -5  -4  21       57.13      102.57     52.33 o 
  -4  -4  21       10.29        7.12     29.82 o 
  -3  -4  21      216.63      215.60     72.56 o 
  -2  -4  21      106.57       53.73     41.86 o 
  -1  -4  21        6.72       21.63     37.68 o 
   0  -4  21       58.85       56.52     41.86 o 
   1  -4  21        5.41      -25.82     32.79 o 
   2  -4  21       66.01       61.40     43.96 o 
   3  -4  21        0.02        2.09     38.38 o 
  -5  -3  21        1.82       16.88     32.02 o 
  -4  -3  21       48.20       44.45     32.29 o 
  -3  -3  21        0.68      -28.61     36.98 o 
  -2  -3  21       81.53       80.24     43.96 o 
  -1  -3  21       12.64       31.40     40.47 o 
   0  -3  21        2.73        5.58     38.38 o 
   1  -3  21       21.85       -1.40     38.38 o 
   2  -3  21       18.67       27.21     42.56 o 
   3  -3  21       78.57       57.91     46.75 o 
  -5  -2  21       26.37       50.77     34.22 o 
  -4  -2  21        7.06       44.74     29.55 o 
  -3  -2  21        5.18       25.12     43.26 o 
  -2  -2  21        8.84       42.56     38.38 o 
  -1  -2  21       88.62      138.15     62.10 o 
   0  -2  21      463.13      439.57     76.75 o 
   1  -2  21       12.85       50.93     46.75 o 
   2  -2  21      281.50      244.21     62.10 o 
  -5  -1  21       48.60       90.23     35.82 o 
  -4  -1  21       10.36       38.38     46.75 o 
  -3  -1  21       71.67      127.68     52.33 o 
  -2  -1  21      106.33      145.83     50.93 o 
  -1  -1  21       54.80       70.47     43.96 o 
   0  -1  21      470.28      529.58     83.73 o 
   1  -1  21      287.16      320.96     69.08 o 
   2  -1  21       43.92       44.65     44.65 o 
  -5   0  21      181.10      183.68     44.40 o 
  -4   0  21        0.54       25.12     43.96 o 
  -3   0  21       71.30       80.94     45.35 o 
  -2   0  21      461.73      473.06     83.03 o 
  -1   0  21      205.71      196.76     56.52 o 
   0   0  21       18.65       53.03     48.84 o 
   1   0  21        5.35       29.30     41.86 o 
   2   0  21        3.53      -20.23     40.47 o 
  -4   1  21      127.92      140.94     57.91 o 
  -3   1  21      167.30      202.34     62.80 o 
  -2   1  21        1.54       -3.49     38.38 o 
  -1   1  21        0.05       -3.49     37.68 o 
   0   1  21        3.62      -24.42     39.77 o 
   1   1  21       70.35       58.61     50.24 o 
  -3   2  21        9.83       13.95     41.86 o 
  -2   2  21       17.70        9.07     42.56 o 
  -1   2  21        4.32      -21.63     39.07 o 
   0   2  21        7.61        0.70     48.14 o 
  -1  -7  22      391.36      368.40     71.87 o 
   0  -7  22        9.12       46.75     41.17 o 
   1  -7  22       33.02      104.66     48.14 o 
  -2  -6  22        0.02      -21.63     34.89 o 
  -1  -6  22        0.63       20.93     38.38 o 
   0  -6  22      178.82      200.95     55.82 o 
   1  -6  22        7.97       30.70     39.77 o 
  -4  -5  22        2.20       -2.79     41.86 o 
  -3  -5  22       86.34      128.38     51.63 o 
  -2  -5  22       53.19       80.24     52.33 o 
  -1  -5  22       43.15       44.65     41.17 o 
   0  -5  22       51.73      126.99     51.63 o 
   1  -5  22       14.86       -2.09     36.28 o 
   2  -5  22      142.29      181.41     57.21 o 
  -4  -4  22        3.40        7.34     32.78 o 
  -3  -4  22       81.19       85.12     61.40 o 
  -2  -4  22       16.27       46.75     42.56 o 
  -1  -4  22        0.83       36.98     39.77 o 
   0  -4  22      148.97      105.36     46.05 o 
   1  -4  22       24.81       30.00     39.77 o 
   2  -4  22       10.13       34.19     41.17 o 
  -4  -3  22        4.06       -8.37     38.38 o 
  -3  -3  22       14.65       37.68     43.26 o 
  -2  -3  22       30.38       12.56     57.21 o 
  -1  -3  22       35.83       22.33     41.17 o 
   0  -3  22        0.31       16.75     38.38 o 
   1  -3  22       48.63       66.28     42.56 o 
   2  -3  22        7.73        2.79     39.77 o 
  -4  -2  22       49.90        7.68     39.07 o 
  -3  -2  22      174.40      192.57     55.82 o 
  -2  -2  22       22.80       38.38     46.05 o 
  -1  -2  22      200.66      277.70     71.87 o 
   0  -2  22      133.08      153.50     55.82 o 
   1  -2  22        6.38       11.16     43.96 o 
  -4  -1  22        5.95       17.44     48.14 o 
  -3  -1  22       97.50      156.29     55.82 o 
  -2  -1  22       40.34       26.51     41.17 o 
  -1  -1  22       98.54       95.59     48.14 o 
   0  -1  22      110.91      117.22     57.21 o 
   1  -1  22      102.25       91.40     50.93 o 
  -4   0  22       21.92        9.77     41.86 o 
  -3   0  22       98.65      110.24     51.63 o 
  -2   0  22      139.20      176.53     57.91 o 
  -1   0  22       32.78       58.61     47.45 o 
   0   0  22      101.30       83.03     54.42 o 
  -3   1  22        1.98        9.77     42.56 o 
  -2   1  22      114.86      120.01     55.12 o 
  -1   1  22        0.48        1.40     41.17 o 
  -2  -6  23        0.15       18.14     40.47 o 
  -1  -6  23        8.83       32.79     41.17 o 
   0  -6  23        9.06       36.98     41.17 o 
  -2  -5  23       12.03       36.28     45.35 o 
  -1  -5  23       16.82       33.49     45.35 o 
   0  -5  23       36.43       43.96     42.56 o 
  -3  -4  23       49.42       85.12     62.80 o 
  -2  -4  23       41.80       55.12     46.75 o 
  -1  -4  23       26.23       13.26     39.77 o 
   0  -4  23        5.18      -12.56     41.17 o 
   1  -4  23       49.73       32.10     44.65 o 
  -3  -3  23       14.20       16.75     46.05 o 
  -2  -3  23       45.71       87.91     63.49 o 
  -1  -3  23       38.43       41.86     45.35 o 
   0  -3  23       91.93      121.41     56.52 o 
  -3  -2  23       63.04      134.66     53.73 o 
  -2  -2  23       71.76      109.54     54.42 o 
  -1  -2  23       22.76        0.70     50.24 o 
   0  -2  23       30.76       62.80     48.14 o 
  -2  -1  23       46.41       20.93     46.75 o 
  -1  -1  23      124.67      198.16     75.35 o 
                                                 
